# Supplementary material for: Gestational diabetes and risk of type 2 diabetes: exploring the role of the gut microbiome in the Hispanic Community Health Study/Study of Latinos (HCHS/SOL)
Source: Diabetologia. 2026 Apr 30;69(8):2225–39. doi: 10.1007/s00125-026-06727-0 (PMC13310232; doi:10.1007/s00125-026-06727-0)
Supplement: Supplementary file 2 — ESM Tables (XLSX 353 KB) [file 125_2026_6727_MOESM2_ESM.xlsx]

## Sheet: ESM Table 1
ESM Table 1. Characteristics of parous women in the HCHS/SOL visit 1 with serum metabolomics data available by history of gestational diabetes (n=2968). *p-values comparing the difference of characteristic variables between women with and without history of GDM are derived from Wilcoxon rank-sum test for continuous variables and chi-square test or Fisher’s exact test (if the expected count <5) fo…
Characteristic	Women without history of GDM	Women with history of GDM	p-value*
N (%)	2720 (92)	248 (8)
Age, years, median (Q1, Q3)	50 (44, 58)	48 (43, 52)	<0.001
Field center, n (%)			<0.001
Bronx	721 (27)	77 (31)
Chicago	576 (21)	73 (29)
Miami	806 (30)	36 (15)
San Diego	617 (23)	62 (25)
Hispanic/Latino background, n (%)			<0.001
Dominican	336 (12)	40 (16)
Central or South American	505 (19)	27 (11)
Cuban	456 (17)	24 (10)
Mexican	941 (35)	107 (43)
Puerto Rican	416 (15)	45 (18)
Mixed/missing	66 (2)	5 (2)
Educational attainment, n (%)			0.309
Less than high school	1058 (39)	93 (38)
Some high school	654 (24)	58 (23)
High school graduate/equivalent	403 (15)	30 (12)
More than high school	605 (22)	67 (27)
Income, n (%)			0.237
Less than $30,000	1890 (69)	171 (69)
$30,000 or more	643 (24)	66 (27)
Missing	187 (7)	11 (4)
Cigarette use, n (%)			0.263
Never	1828 (67)	178 (72)
Former	455 (17)	39 (16)
Current	437 (16)	31 (13)
Alcohol use, n (%)			0.741
Never	789 (29)	74 (30)
Former	899 (33)	86 (35)
Current	1032 (38)	88 (35)
GPAQ total physical activity, MET-min/d, median (Q1, Q3)	103 (0, 441)	103 (0, 386)	0.378
U.S. born, n (%)	332 (12)	32 (13)	0.749
Anti-hypertensive medication use, n (%)	485 (18)	59 (24)	0.02
Lipid-lowering medication use, n (%)	332 (12)	47 (19)	0.002
Estimated GFR, mL/min/1.73 m2, median (Q1, Q3)	108 (96, 118)	111 (101, 121)	0.01
aHEI-2010, median (Q1, Q3)	48 (43, 54)	49 (45, 54)	0.086
BMI, kg/m2, median (Q1, Q3)	29 (26, 34)	32 (28, 36)	<0.001
Diabetes status, n (%)			<0.001
No diabetes	1084 (40)	55 (22)
Prediabetes	1119 (41)	83 (33)
Diabetes	517 (19)	110 (44)
Postmenopausal, n (%)	1350 (50)	88 (35)	<0.001
Gravity, median (Q1, Q3)	3 (2, 5)	3 (3, 5)	0.247

## Sheet: ESM Table 2
ESM Table 2. Associations of GDM history with gut microbiome α-diversity (n=1525). Gut microbiome α-diversity indices were assessed at microbial genome level and were standardized by z-score. Estimates were from multivariable linear regression model with GDM history as predictor and α-diversity indices as outcomes. Model 1 adjusted for age, field center, Hispanic/Latino background, educational at…
α-diversity	Model 1		Model 2
	β ± SE	p-value	β ± SE	p-value
Observed species richness	-0.027±0.082	0.745	-0.065±0.083	0.435
Shannon Index	0.091±0.083	0.273	0.080±0.083	0.338
Simpson	0.020±0.083	0.809	0.01±0.083	0.903
Faith’s PD	0.014±0.083	0.861	-0.017±0.083	0.84

## Sheet: ESM Table 3
ESM Table 3. Association of GDM history with gut microbial species (n=1525). ANCOM was used to identify the species associated with history of GDM, adjusting for age, field center, Hispanic/Latino background, educational attainment, income level, U.S. nativity, antibiotics use, and probiotics use. An ANCOM detection level ≥0.7 and FDR-q<0.1 was considered significant. Confirmatory multivariable l…
Kingdom	Phylum	Class	Order	Family	Genus	Species	W_stat	detected_0.9	detected_0.8	detected_0.7	detected_0.6	beta	l95ci	u95ci	p-value
Bacteria	Firmicutes	Negativicutes	Veillonellales	Veillonellaceae	Dialister	Dialister sp. CAG:588	897	FALSE	FALSE	TRUE	TRUE	-0.608734	-0.911184	-0.306284	8.35219e-05
Bacteria	Proteobacteria	Alphaproteobacteria	Rhodospirillales	Acetobacteraceae	Acetobacter	Acetobacter sp. 46_36	1143	TRUE	TRUE	TRUE	TRUE	0.880438	0.417887	1.34299	0.000198007
Bacteria	Proteobacteria	Betaproteobacteria	Burkholderiales	Oxalobacteraceae	Oxalobacter	Oxalobacter formigenes	941	FALSE	TRUE	TRUE	TRUE	0.360039	0.118118	0.601959	0.00358683
Bacteria	Bacteroidetes	Bacteroidia	Bacteroidales	Porphyromonadaceae	Parabacteroides	Parabacteroides merdae CAG:48	967	FALSE	TRUE	TRUE	TRUE	0.422519	0.100318	0.744721	0.0102579
Bacteria	Proteobacteria	Gammaproteobacteria	Pasteurellales	Pasteurellaceae	Haemophilus	Haemophilus parainfluenzae	1033	FALSE	TRUE	TRUE	TRUE	-0.614511	-1.08719	-0.141829	0.0109298
Bacteria	Firmicutes	Clostridia	Clostridiales	Clostridiaceae	Clostridium	Clostridium sp. CAG:299	1073	TRUE	TRUE	TRUE	TRUE	0.437568	0.0963683	0.778768	0.0120548
Bacteria	Firmicutes	Clostridia	Clostridiales	Clostridiaceae	Clostridium	Clostridium sp. CAG:307_30_263	843	FALSE	FALSE	TRUE	TRUE	-0.251181	-0.485492	-0.0168708	0.0357959
Bacteria	Firmicutes	Clostridia	Clostridiales	Ruminococcaceae	Neglecta	Neglecta timonensis	745	FALSE	FALSE	FALSE	TRUE	0.262153	0.089624	0.434683	0.00294617
Bacteria	Bacteroidetes	Bacteroidia	Bacteroidales	Rikenellaceae	Alistipes	Alistipes finegoldii	724	FALSE	FALSE	FALSE	TRUE	0.30061	0.0757387	0.52548	0.00887756
Bacteria	Proteobacteria	Deltaproteobacteria	Desulfovibrionales	Desulfovibrionaceae	Desulfovibrio	Desulfovibrio desulfuricans	769	FALSE	FALSE	FALSE	TRUE	0.457415	0.069741	0.845089	0.0208791
Bacteria	Firmicutes	Clostridia	Clostridiales	Eubacteriaceae	Anaerofustis	Anaerofustis stercorihominis	579	FALSE	FALSE	FALSE	FALSE	0.602648	0.238313	0.966982	0.00121273
Bacteria	Firmicutes	Clostridia	Clostridiales			Clostridiales bacterium DTU036	71	FALSE	FALSE	FALSE	FALSE	0.344866	0.115558	0.574174	0.00325047
Bacteria	Firmicutes	Clostridia	Clostridiales	Ruminococcaceae	Anaerotruncus	Anaerotruncus colihominis	406	FALSE	FALSE	FALSE	FALSE	0.193429	0.0645042	0.322354	0.0033254
Bacteria	Firmicutes	Clostridia	Clostridiales	Lachnospiraceae	Pseudobutyrivibrio	Pseudobutyrivibrio sp. MD2005	20	FALSE	FALSE	FALSE	FALSE	-0.388021	-0.659045	-0.116997	0.00507904
Bacteria						Candidatus Melainabacteria bacterium MEL.A1	0	FALSE	FALSE	FALSE	FALSE	0.525342	0.145417	0.905267	0.00680069
Bacteria	Firmicutes	Clostridia	Clostridiales	Peptostreptococcaceae	Filifactor	Filifactor alocis	195	FALSE	FALSE	FALSE	FALSE	0.411223	0.113616	0.708831	0.00684038
Bacteria	Bacteroidetes	Bacteroidia	Bacteroidales			Bacteroidales bacterium 55_9	0	FALSE	FALSE	FALSE	FALSE	0.205916	0.0506952	0.361138	0.00940986
Bacteria	Spirochaetes	Spirochaetia	Spirochaetales			Spirochaetales bacterium Spiro_07	1	FALSE	FALSE	FALSE	FALSE	0.316863	0.0770159	0.55671	0.00970801
Bacteria	Firmicutes	Bacilli	Lactobacillales	Streptococcaceae	Streptococcus	Streptococcus cristatus	0	FALSE	FALSE	FALSE	FALSE	-0.348039	-0.612025	-0.0840525	0.00985795
Bacteria	Firmicutes	Negativicutes	Veillonellales	Veillonellaceae	Megasphaera	Megasphaera sp. BV3C16-1	0	FALSE	FALSE	FALSE	FALSE	0.38677	0.0927508	0.680788	0.010023
Bacteria	Firmicutes	Clostridia	Clostridiales	Clostridiaceae	Clostridium	Clostridium botulinum	163	FALSE	FALSE	FALSE	FALSE	-0.382078	-0.675173	-0.0889827	0.0107149
Bacteria	Firmicutes	Clostridia	Clostridiales	Clostridiaceae	Clostridium	Clostridium baratii	9	FALSE	FALSE	FALSE	FALSE	-0.380657	-0.679063	-0.0822518	0.0125162
Bacteria	Firmicutes	Clostridia	Clostridiales	Lachnospiraceae	Lachnoclostridium	[Clostridium] citroniae	0	FALSE	FALSE	FALSE	FALSE	0.139174	0.0299281	0.24842	0.012633
Bacteria	Firmicutes	Clostridia	Clostridiales	Clostridiaceae	Clostridium	Clostridium beijerinckii	5	FALSE	FALSE	FALSE	FALSE	-0.347527	-0.623054	-0.0720001	0.0135389
Bacteria	Firmicutes	Erysipelotrichia	Erysipelotrichales	Erysipelotrichaceae		Erysipelotrichaceae bacterium 5_2_54FAA	2	FALSE	FALSE	FALSE	FALSE	0.142032	0.0283219	0.255743	0.0144715
Bacteria	Firmicutes	Clostridia	Clostridiales	Clostridiaceae	Clostridium	Clostridium saccharoperbutylacetonicum	1	FALSE	FALSE	FALSE	FALSE	-0.300712	-0.549024	-0.0524009	0.0177396
Bacteria	Bacteroidetes	Bacteroidia	Bacteroidales	Rikenellaceae	Alistipes	Alistipes shahii	0	FALSE	FALSE	FALSE	FALSE	0.260857	0.0407379	0.480976	0.0203257
Bacteria	Actinobacteria	Actinobacteria	Actinomycetales	Actinomycetaceae	Actinomyces	Actinomyces odontolyticus	0	FALSE	FALSE	FALSE	FALSE	0.280951	0.0392229	0.522679	0.0228643
Bacteria	Bacteroidetes	Bacteroidia	Bacteroidales	Porphyromonadaceae	Parabacteroides	Parabacteroides johnsonii	0	FALSE	FALSE	FALSE	FALSE	0.194457	0.0256969	0.363218	0.0240604
Bacteria	Firmicutes	Clostridia	Clostridiales	Lachnospiraceae		Lachnospiraceae bacterium FD2005	0	FALSE	FALSE	FALSE	FALSE	-0.277854	-0.520563	-0.0351459	0.0249887
Bacteria	Actinobacteria	Actinobacteria	Actinomycetales	Actinomycetaceae	Actinomyces	Actinomyces timonensis	1	FALSE	FALSE	FALSE	FALSE	0.25682	0.0293445	0.484296	0.0270581
Bacteria	Proteobacteria	Gammaproteobacteria	Pseudomonadales	Moraxellaceae	Acinetobacter	Acinetobacter sp. CAG:196	0	FALSE	FALSE	FALSE	FALSE	0.542963	0.0588362	1.02709	0.0280866
Bacteria	Actinobacteria	Actinobacteria	Actinomycetales	Actinomycetaceae	Actinomyces	Actinomyces gerencseriae	1	FALSE	FALSE	FALSE	FALSE	-0.363	-0.686823	-0.0391773	0.0281632
Bacteria	Firmicutes	Clostridia	Clostridiales	Clostridiaceae	Clostridium	Clostridium sp. Ade.TY	1	FALSE	FALSE	FALSE	FALSE	-0.28705	-0.544005	-0.0300944	0.0287096
Bacteria	Firmicutes	Clostridia	Clostridiales	Lachnospiraceae	Butyrivibrio	Butyrivibrio sp. WCD3002	1	FALSE	FALSE	FALSE	FALSE	-0.221517	-0.422271	-0.020763	0.0307202
Bacteria	Proteobacteria	Gammaproteobacteria	Pasteurellales	Pasteurellaceae	Haemophilus	Haemophilus influenzae	0	FALSE	FALSE	FALSE	FALSE	-0.42771	-0.815778	-0.0396418	0.0309132
Bacteria	Firmicutes	Clostridia	Clostridiales	Clostridiaceae	Clostridium	Clostridium butyricum	0	FALSE	FALSE	FALSE	FALSE	-0.337088	-0.643297	-0.0308795	0.0311124
Bacteria	Firmicutes	Clostridia	Clostridiales	Ruminococcaceae	Ruminiclostridium	[Clostridium] josui	0	FALSE	FALSE	FALSE	FALSE	0.279003	0.0249272	0.533079	0.0315327
Bacteria	Firmicutes	Clostridia	Clostridiales	Lachnospiraceae	Oribacterium	Oribacterium parvum	2	FALSE	FALSE	FALSE	FALSE	0.0975522	0.00623615	0.188868	0.03644
Bacteria	Firmicutes	Bacilli	Bacillales	Staphylococcaceae	Staphylococcus	Staphylococcus sp. CAG:324	0	FALSE	FALSE	FALSE	FALSE	0.560361	0.034551	1.08617	0.036894
Bacteria	Firmicutes	Clostridia	Clostridiales	Ruminococcaceae	Angelakisella	Angelakisella massiliensis	0	FALSE	FALSE	FALSE	FALSE	0.123147	0.00724841	0.239046	0.0374579
Bacteria	Firmicutes	Clostridia	Clostridiales	Peptostreptococcaceae	Clostridioides	Clostridioides mangenotii	1	FALSE	FALSE	FALSE	FALSE	-0.274171	-0.533145	-0.0151982	0.0381537
Bacteria	Firmicutes	Clostridia	Clostridiales	Clostridiaceae	Clostridium	Clostridium sp. CAG:81	2	FALSE	FALSE	FALSE	FALSE	-0.218199	-0.428108	-0.00828959	0.0417842
Bacteria	Firmicutes	Clostridia	Clostridiales		Intestinimonas	Intestinimonas massiliensis	0	FALSE	FALSE	FALSE	FALSE	0.156577	0.00590729	0.307246	0.0418401
Bacteria	Firmicutes	Clostridia	Thermoanaerobacterales	Thermoanaerobacteraceae	Tepidanaerobacter	Tepidanaerobacter sp. EBM-49	0	FALSE	FALSE	FALSE	FALSE	0.409151	0.0112171	0.807086	0.0440559
Bacteria	Firmicutes	Bacilli	Lactobacillales	Leuconostocaceae	Leuconostoc	Leuconostoc lactis	1	FALSE	FALSE	FALSE	FALSE	-0.329566	-0.650835	-0.00829765	0.0445433
Bacteria	Firmicutes	Clostridia	Clostridiales	Clostridiaceae	Clostridium	Clostridium sartagoforme	5	FALSE	FALSE	FALSE	FALSE	-0.313793	-0.621012	-0.00657298	0.0454709
Bacteria	Proteobacteria	Alphaproteobacteria	Rhizobiales	Bradyrhizobiaceae	Rhodopseudomonas	Rhodopseudomonas palustris	0	FALSE	FALSE	FALSE	FALSE	0.279946	0.00319002	0.556702	0.0475945
Bacteria	Proteobacteria	Gammaproteobacteria	Pasteurellales	Pasteurellaceae	Aggregatibacter	Aggregatibacter aphrophilus	0	FALSE	FALSE	FALSE	FALSE	-0.351327	-0.701383	-0.00127169	0.0493527
Bacteria	Synergistetes	Synergistia	Synergistales	Synergistaceae	Synergistes	Synergistes sp. 3_1_syn1	0	FALSE	FALSE	FALSE	FALSE	0.425145	0.000973322	0.849318	0.0496561
Bacteria	Firmicutes	Clostridia	Clostridiales	Clostridiaceae	Hungatella	Hungatella hathewayi	0	FALSE	FALSE	FALSE	FALSE	0.136868	0.000141384	0.273594	0.0499433
Bacteria	Firmicutes	Clostridia	Clostridiales	Lachnospiraceae	Butyrivibrio	Butyrivibrio sp. FCS006	1	FALSE	FALSE	FALSE	FALSE	-0.230953	-0.461724	-0.000181942	0.0499994
Bacteria	Firmicutes	Tissierellia	Tissierellales	Peptoniphilaceae	Parvimonas	Parvimonas micra	1	FALSE	FALSE	FALSE	FALSE	-0.331564	-0.663567	0.000438404	0.0504835
Bacteria	Proteobacteria	Alphaproteobacteria	Rhodospirillales	Acetobacteraceae	Acetobacter	Acetobacter sp. CAG:267	0	FALSE	FALSE	FALSE	FALSE	0.411634	-0.00396737	0.827236	0.0524095
Bacteria	Firmicutes	Erysipelotrichia	Erysipelotrichales	Erysipelotrichaceae	Traorella	Traorella massiliensis	1	FALSE	FALSE	FALSE	FALSE	0.102911	-0.00100346	0.206826	0.0524358
Bacteria	Bacteroidetes	Bacteroidia	Bacteroidales	Bacteroidaceae	Bacteroides	Bacteroides plebeius	0	FALSE	FALSE	FALSE	FALSE	0.195407	-0.00488811	0.395702	0.0560443
Bacteria	Firmicutes	Clostridia	Clostridiales	Clostridiaceae	Clostridium	Clostridium sp. ND2	1	FALSE	FALSE	FALSE	FALSE	-0.24091	-0.488151	0.00632996	0.0563463
Bacteria	Firmicutes	Clostridia	Clostridiales	Lachnospiraceae		Lachnospiraceae bacterium oral taxon 500	1	FALSE	FALSE	FALSE	FALSE	0.104564	-0.0028342	0.211962	0.0565455
Bacteria	Firmicutes	Clostridia	Clostridiales	Ruminococcaceae	Ruminococcus	Ruminococcus torques CAG:61	0	FALSE	FALSE	FALSE	FALSE	0.332972	-0.00969281	0.675637	0.0570279
Bacteria	Firmicutes					Firmicutes bacterium CAG:272	0	FALSE	FALSE	FALSE	FALSE	0.395766	-0.012543	0.804076	0.0576515
Bacteria	Bacteroidetes	Bacteroidia	Bacteroidales	Porphyromonadaceae	Porphyromonas	Porphyromonas gingivicanis	0	FALSE	FALSE	FALSE	FALSE	0.193315	-0.0062356	0.392865	0.0577879
Bacteria	Firmicutes	Clostridia	Clostridiales	Clostridiaceae	Clostridium	Clostridium saccharobutylicum	1	FALSE	FALSE	FALSE	FALSE	-0.248696	-0.505583	0.00819222	0.0579537
Bacteria	Firmicutes	Clostridia	Clostridiales	Lachnospiraceae	Lachnoclostridium	[Clostridium] scindens	0	FALSE	FALSE	FALSE	FALSE	0.11553	-0.00394218	0.235003	0.0582405
Bacteria	Firmicutes	Negativicutes	Veillonellales	Veillonellaceae	Veillonella	Veillonella parvula	0	FALSE	FALSE	FALSE	FALSE	-0.355599	-0.723565	0.0123674	0.0584
Bacteria	Bacteroidetes	Bacteroidia	Bacteroidales	Porphyromonadaceae	Parabacteroides	Parabacteroides gordonii	0	FALSE	FALSE	FALSE	FALSE	0.184393	-0.00660766	0.375393	0.0586568
Bacteria	Synergistetes	Synergistia	Synergistales	Synergistaceae	Cloacibacillus	Cloacibacillus evryensis	0	FALSE	FALSE	FALSE	FALSE	0.402446	-0.0180256	0.822917	0.0608521
Bacteria	Firmicutes	Clostridia	Clostridiales	Clostridiaceae	Clostridium	Clostridium sp. CAG:413	0	FALSE	FALSE	FALSE	FALSE	0.374221	-0.0176046	0.766047	0.0614089
Bacteria	Firmicutes	Bacilli	Lactobacillales	Enterococcaceae	Enterococcus	Enterococcus sp. HMSC064A12	0	FALSE	FALSE	FALSE	FALSE	-0.293348	-0.601547	0.0148509	0.062298
Bacteria	Firmicutes	Bacilli	Lactobacillales	Streptococcaceae	Streptococcus	Streptococcus pyogenes	0	FALSE	FALSE	FALSE	FALSE	-0.289563	-0.594494	0.0153677	0.0629077
Bacteria	Firmicutes	Clostridia	Clostridiales	Clostridiaceae	Clostridium	Clostridium phoceensis	0	FALSE	FALSE	FALSE	FALSE	0.158072	-0.00921132	0.325354	0.0642108
Bacteria	Candidatus Saccharibacteria					Candidatus Saccharibacteria oral taxon TM7x	1	FALSE	FALSE	FALSE	FALSE	0.224525	-0.0133716	0.462422	0.0645334
Bacteria	Firmicutes	Erysipelotrichia	Erysipelotrichales	Erysipelotrichaceae	Turicibacter	Turicibacter sanguinis	1	FALSE	FALSE	FALSE	FALSE	-0.410522	-0.852579	0.0315355	0.0689304
Bacteria	Firmicutes	Clostridia	Clostridiales	Clostridiaceae	Clostridium	Clostridium sp. CL-6	0	FALSE	FALSE	FALSE	FALSE	-0.204773	-0.426238	0.0166913	0.0701422
Bacteria	Firmicutes	Clostridia	Clostridiales	Clostridiaceae	Clostridium	Clostridium paraputrificum	0	FALSE	FALSE	FALSE	FALSE	-0.323431	-0.677027	0.0301652	0.0732066
Bacteria	Firmicutes	Clostridia	Clostridiales	Clostridiaceae	Clostridium	Clostridium sp. CAG:678	0	FALSE	FALSE	FALSE	FALSE	0.294849	-0.0277617	0.61746	0.0734402
Bacteria	Bacteroidetes	Bacteroidia	Bacteroidales	Porphyromonadaceae	Barnesiella	Barnesiella intestinihominis	0	FALSE	FALSE	FALSE	FALSE	0.241767	-0.0230037	0.506537	0.0737011
Bacteria	Firmicutes	Bacilli	Lactobacillales	Streptococcaceae	Streptococcus	Streptococcus thermophilus	0	FALSE	FALSE	FALSE	FALSE	-0.272754	-0.571938	0.02643	0.0741623
Bacteria	Firmicutes	Clostridia	Clostridiales			Clostridiales bacterium DTU089	0	FALSE	FALSE	FALSE	FALSE	0.191002	-0.0206433	0.402647	0.0771252
Bacteria	Synergistetes	Synergistia	Synergistales			Synergistales bacterium Syner_02	0	FALSE	FALSE	FALSE	FALSE	0.300158	-0.0325633	0.63288	0.077234
Bacteria	Firmicutes	Bacilli	Lactobacillales	Streptococcaceae	Lactococcus	Lactococcus lactis	2	FALSE	FALSE	FALSE	FALSE	-0.397466	-0.838133	0.0432004	0.0772879
Bacteria	Proteobacteria	Gammaproteobacteria	Pseudomonadales	Moraxellaceae	Acinetobacter	Acinetobacter sp. CAG:196_36_41	0	FALSE	FALSE	FALSE	FALSE	0.423112	-0.046144	0.892369	0.0773864
Bacteria	Firmicutes	Clostridia	Clostridiales	Ruminococcaceae	Ruminococcus	Ruminococcus gauvreauii	0	FALSE	FALSE	FALSE	FALSE	0.111102	-0.0123957	0.2346	0.0780575
Bacteria	Firmicutes	Clostridia	Clostridiales	Ruminococcaceae	Ruminiclostridium	[Clostridium] cellulosi	0	FALSE	FALSE	FALSE	FALSE	0.225246	-0.026499	0.47699	0.0796875
Bacteria	Firmicutes	Clostridia	Clostridiales	Clostridiaceae	Clostridium	Clostridium sp. CAG:628	0	FALSE	FALSE	FALSE	FALSE	0.385431	-0.0462854	0.817148	0.0803455
Bacteria	Firmicutes	Clostridia	Clostridiales	Clostridiaceae	Clostridium	Clostridium sp. CAG:242	0	FALSE	FALSE	FALSE	FALSE	0.360521	-0.0443052	0.765347	0.0811031
Bacteria	Firmicutes	Clostridia	Clostridiales	Lachnospiraceae	Lachnoclostridium	[Clostridium] asparagiforme	0	FALSE	FALSE	FALSE	FALSE	0.133393	-0.0171328	0.283919	0.0826069
Bacteria	Firmicutes	Clostridia	Clostridiales	Lachnospiraceae	Stomatobaculum	Stomatobaculum longum	1	FALSE	FALSE	FALSE	FALSE	0.0781945	-0.0101156	0.166505	0.0828586
Bacteria	Firmicutes	Clostridia	Clostridiales	Lachnospiraceae	Bariatricus	Bariatricus massiliensis	0	FALSE	FALSE	FALSE	FALSE	0.0918984	-0.0122328	0.19603	0.0838801
Bacteria	Firmicutes	Clostridia	Clostridiales			Clostridiales bacterium Firm_03	0	FALSE	FALSE	FALSE	FALSE	0.255144	-0.035292	0.545579	0.0853052
Bacteria	Firmicutes	Clostridia	Clostridiales	Lachnospiraceae	Butyrivibrio	Butyrivibrio sp. NC2007	1	FALSE	FALSE	FALSE	FALSE	-0.18357	-0.394589	0.02745	0.0883935
Bacteria	Bacteroidetes	Bacteroidia	Bacteroidales	Rikenellaceae	Alistipes	Alistipes ihumii	0	FALSE	FALSE	FALSE	FALSE	0.326484	-0.0507664	0.703735	0.0900464
Bacteria	Bacteroidetes	Bacteroidia	Bacteroidales	Porphyromonadaceae	Macellibacteroides	Macellibacteroides sp. HH-ZS	0	FALSE	FALSE	FALSE	FALSE	0.161699	-0.0252814	0.348679	0.090284
Bacteria	Bacteroidetes	Bacteroidia	Bacteroidales	Rikenellaceae	Alistipes	Alistipes senegalensis	0	FALSE	FALSE	FALSE	FALSE	0.17779	-0.0279693	0.38355	0.0905531
Bacteria	Firmicutes	Clostridia	Clostridiales	Lachnospiraceae	Pseudobutyrivibrio	Pseudobutyrivibrio xylanivorans	1	FALSE	FALSE	FALSE	FALSE	-0.224565	-0.485929	0.0368001	0.0923826
Bacteria	Actinobacteria	Actinobacteria	Micrococcales	Micrococcaceae	Kocuria	Kocuria sp. ZOR0020	1	FALSE	FALSE	FALSE	FALSE	-0.205516	-0.444878	0.0338465	0.0926114
Bacteria	Firmicutes	Bacilli	Lactobacillales	Streptococcaceae	Streptococcus	Streptococcus ovis	0	FALSE	FALSE	FALSE	FALSE	-0.23166	-0.503346	0.040027	0.0948826
Bacteria	Firmicutes	Bacilli	Lactobacillales	Streptococcaceae	Streptococcus	Streptococcus pseudoporcinus	0	FALSE	FALSE	FALSE	FALSE	-0.250318	-0.54481	0.0441739	0.0959215
Bacteria	Firmicutes	Clostridia	Clostridiales	Lachnospiraceae	Butyrivibrio	Butyrivibrio fibrisolvens	0	FALSE	FALSE	FALSE	FALSE	-0.217298	-0.474743	0.0401473	0.0982653
Bacteria	Firmicutes	Clostridia	Clostridiales		Pseudoflavonifractor	Pseudoflavonifractor capillosus	0	FALSE	FALSE	FALSE	FALSE	0.100362	-0.0185627	0.219287	0.0983222
Bacteria	Firmicutes	Clostridia	Clostridiales	Lachnospiraceae	Coprococcus	Coprococcus eutactus CAG:665	0	FALSE	FALSE	FALSE	FALSE	0.318586	-0.0593403	0.696511	0.0986922
Bacteria	Firmicutes	Bacilli	Lactobacillales	Streptococcaceae	Streptococcus	Streptococcus uberis	0	FALSE	FALSE	FALSE	FALSE	-0.222549	-0.486752	0.0416549	0.0989507
Bacteria	Bacteroidetes	Bacteroidia	Bacteroidales	Porphyromonadaceae	Dysgonomonas	Dysgonomonas mossii	0	FALSE	FALSE	FALSE	FALSE	0.194846	-0.0365383	0.426231	0.0990507
Bacteria	Bacteroidetes	Bacteroidia	Bacteroidales	Rikenellaceae	Alistipes	Alistipes sp. Zagget8	0	FALSE	FALSE	FALSE	FALSE	0.277522	-0.0534868	0.608532	0.100532
Bacteria	Firmicutes	Negativicutes	Veillonellales	Veillonellaceae	Veillonella	Veillonella sp. ACP1	0	FALSE	FALSE	FALSE	FALSE	-0.364955	-0.800814	0.0709051	0.100975
Bacteria	Firmicutes	Clostridia	Clostridiales	Lachnospiraceae	Lachnospira	Lachnospira multipara	662	FALSE	FALSE	FALSE	FALSE	-0.162803	-0.357541	0.0319354	0.10151
Bacteria	Tenericutes	Mollicutes	Mycoplasmatales	Mycoplasmataceae	Mycoplasma	Mycoplasma sp. CAG:877	0	FALSE	FALSE	FALSE	FALSE	0.334899	-0.0666802	0.736479	0.102352
Bacteria	Proteobacteria	Gammaproteobacteria	Pasteurellales	Pasteurellaceae	Pasteurella	Pasteurella bettyae	0	FALSE	FALSE	FALSE	FALSE	-0.222722	-0.491388	0.0459435	0.104408
Bacteria	Bacteroidetes	Bacteroidia	Bacteroidales	Prevotellaceae	Prevotella	Prevotella sp. CAG:1320	0	FALSE	FALSE	FALSE	FALSE	0.247783	-0.0513701	0.546935	0.104706
Bacteria	Bacteroidetes	Bacteroidia	Bacteroidales	Porphyromonadaceae	Sanguibacteroides	Sanguibacteroides justesenii	0	FALSE	FALSE	FALSE	FALSE	0.207201	-0.0441291	0.458531	0.106334
Bacteria	Proteobacteria	Gammaproteobacteria	Pasteurellales	Pasteurellaceae	Avibacterium	Avibacterium paragallinarum	0	FALSE	FALSE	FALSE	FALSE	-0.206749	-0.458022	0.0445239	0.107019
Bacteria	Actinobacteria	Actinobacteria	Bifidobacteriales	Bifidobacteriaceae	Alloscardovia	Alloscardovia omnicolens	0	FALSE	FALSE	FALSE	FALSE	-0.235201	-0.521349	0.0509465	0.107381
Bacteria	Firmicutes	Bacilli	Lactobacillales	Lactobacillaceae	Lactobacillus	Lactobacillus helveticus	0	FALSE	FALSE	FALSE	FALSE	-0.256884	-0.569712	0.0559453	0.107721
Bacteria	Firmicutes	Clostridia	Clostridiales	Lachnospiraceae	Butyrivibrio	Butyrivibrio sp. LB2008	0	FALSE	FALSE	FALSE	FALSE	-0.186854	-0.414656	0.040949	0.108116
Bacteria	Bacteroidetes	Bacteroidia	Bacteroidales	Odoribacteraceae	Odoribacter	Odoribacter splanchnicus	0	FALSE	FALSE	FALSE	FALSE	0.131104	-0.0287861	0.290994	0.108236
Bacteria	Firmicutes	Clostridia	Clostridiales	Lachnospiraceae	Roseburia	Roseburia inulinivorans	1	FALSE	FALSE	FALSE	FALSE	-0.132885	-0.295664	0.0298942	0.109798
Bacteria	Firmicutes	Bacilli	Lactobacillales	Enterococcaceae	Enterococcus	Enterococcus avium	0	FALSE	FALSE	FALSE	FALSE	-0.207354	-0.461547	0.046839	0.110066
Bacteria	Actinobacteria	Actinobacteria	Propionibacteriales	Propionibacteriaceae	Propionibacterium	Propionibacterium acidifaciens	0	FALSE	FALSE	FALSE	FALSE	-0.242005	-0.539123	0.0551127	0.110601
Bacteria	Firmicutes	Clostridia	Clostridiales	Oscillospiraceae	Oscillibacter	Oscillibacter sp. KLE 1745	0	FALSE	FALSE	FALSE	FALSE	0.155923	-0.0360054	0.347852	0.111525
Bacteria	Actinobacteria	Coriobacteriia	Eggerthellales	Eggerthellaceae	Slackia	Slackia piriformis	0	FALSE	FALSE	FALSE	FALSE	0.332461	-0.0771962	0.742119	0.111897
Bacteria	Bacteroidetes	Bacteroidia	Bacteroidales			Bacteroidales bacterium H10	0	FALSE	FALSE	FALSE	FALSE	0.180259	-0.0418657	0.402383	0.111914
Bacteria	Firmicutes	Clostridia	Clostridiales	Eubacteriaceae	Eubacterium	Eubacterium limosum	0	FALSE	FALSE	FALSE	FALSE	0.141514	-0.033164	0.316192	0.112524
Bacteria	Firmicutes	Clostridia	Clostridiales	Lachnospiraceae		Lachnospiraceae bacterium 3-1	0	FALSE	FALSE	FALSE	FALSE	0.0824785	-0.0194016	0.184359	0.11278
Bacteria	Firmicutes	Tissierellia			Kallipyga	Kallipyga massiliensis	0	FALSE	FALSE	FALSE	FALSE	0.225612	-0.0536367	0.504861	0.11351
Bacteria	Firmicutes	Clostridia	Clostridiales	Lachnospiraceae		Lachnospiraceae bacterium A2	1	FALSE	FALSE	FALSE	FALSE	0.084187	-0.020207	0.188581	0.114177
Bacteria	Bacteroidetes	Bacteroidia	Bacteroidales	Porphyromonadaceae	Gabonibacter	Gabonibacter massiliensis	0	FALSE	FALSE	FALSE	FALSE	0.210403	-0.0506639	0.471471	0.114401
Bacteria	Proteobacteria	Gammaproteobacteria	Pasteurellales	Pasteurellaceae	Rodentibacter	Rodentibacter pneumotropicus	0	FALSE	FALSE	FALSE	FALSE	-0.184318	-0.413152	0.0445151	0.11461
Bacteria	Firmicutes	Bacilli	Bacillales	Bacillaceae	Bacillus	Bacillus bataviensis	1	FALSE	FALSE	FALSE	FALSE	-0.215591	-0.483652	0.0524696	0.115154
Bacteria	Firmicutes	Clostridia	Clostridiales	Lachnospiraceae	Blautia	[Ruminococcus] torques	0	FALSE	FALSE	FALSE	FALSE	0.161314	-0.0406682	0.363297	0.117708
Bacteria	Firmicutes	Bacilli	Bacillales	Bacillaceae	Pontibacillus	Pontibacillus litoralis	0	FALSE	FALSE	FALSE	FALSE	0.277282	-0.071214	0.625777	0.119093
Bacteria	Proteobacteria	Gammaproteobacteria	Pseudomonadales	Moraxellaceae	Acinetobacter	Acinetobacter baumannii	0	FALSE	FALSE	FALSE	FALSE	0.194661	-0.0502777	0.439599	0.11952
Bacteria	Firmicutes	Clostridia	Clostridiales	Lachnospiraceae		Lachnospiraceae bacterium M18-1	0	FALSE	FALSE	FALSE	FALSE	0.0793035	-0.0208558	0.179463	0.120902
Bacteria	Proteobacteria	Gammaproteobacteria	Pasteurellales	Pasteurellaceae	Haemophilus	Haemophilus sputorum	0	FALSE	FALSE	FALSE	FALSE	-0.316424	-0.716863	0.0840163	0.121647
Bacteria	Bacteroidetes	Bacteroidia	Bacteroidales	Porphyromonadaceae	Lascolabacillus	Lascolabacillus massiliensis	0	FALSE	FALSE	FALSE	FALSE	0.188567	-0.0501049	0.427239	0.121704
Bacteria	Actinobacteria	Actinobacteria	Actinomycetales	Actinomycetaceae	Actinobaculum	Actinobaculum sp. oral taxon 183	0	FALSE	FALSE	FALSE	FALSE	-0.276144	-0.625897	0.0736078	0.121952
Bacteria	Proteobacteria	Gammaproteobacteria	Pasteurellales	Pasteurellaceae	Mannheimia	Mannheimia haemolytica	0	FALSE	FALSE	FALSE	FALSE	-0.219131	-0.496916	0.0586547	0.12228
Bacteria	Actinobacteria	Coriobacteriia	Eggerthellales	Eggerthellaceae	Slackia	Slackia exigua	0	FALSE	FALSE	FALSE	FALSE	0.207851	-0.056847	0.472548	0.123998
Bacteria	Bacteroidetes	Bacteroidia	Bacteroidales	Bacteroidaceae	Bacteroides	Bacteroides oleiciplenus	0	FALSE	FALSE	FALSE	FALSE	0.133001	-0.0374035	0.303405	0.12628
Bacteria	Firmicutes	Erysipelotrichia	Erysipelotrichales	Erysipelotrichaceae	Holdemania	Holdemania filiformis	0	FALSE	FALSE	FALSE	FALSE	0.095336	-0.02688	0.217552	0.126494
Bacteria	Firmicutes	Clostridia	Clostridiales	Clostridiales Family XIII. Incertae Sedis	Anaerovorax	Anaerovorax odorimutans	0	FALSE	FALSE	FALSE	FALSE	0.182387	-0.0514279	0.416202	0.1265
Bacteria	Firmicutes	Negativicutes	Veillonellales	Veillonellaceae	Veillonella	Veillonella seminalis	0	FALSE	FALSE	FALSE	FALSE	0.10262	-0.0289619	0.234202	0.126575
Bacteria	Bacteroidetes	Bacteroidia	Bacteroidales	Porphyromonadaceae	Porphyromonas	Porphyromonas gingivalis	0	FALSE	FALSE	FALSE	FALSE	0.192235	-0.0545405	0.43901	0.127017
Bacteria	Firmicutes					Firmicutes bacterium CAG:94	0	FALSE	FALSE	FALSE	FALSE	0.290407	-0.0835779	0.664393	0.128224
Bacteria	Firmicutes	Clostridia	Clostridiales	Ruminococcaceae	Anaerotruncus	Anaerotruncus sp. CAG:390	0	FALSE	FALSE	FALSE	FALSE	0.298082	-0.090602	0.686766	0.133016
Bacteria	Firmicutes	Clostridia	Clostridiales			Clostridiales bacterium 1_7_47FAA	0	FALSE	FALSE	FALSE	FALSE	0.0979153	-0.0299269	0.225757	0.133519
Bacteria	Firmicutes					Firmicutes bacterium CAG:145	0	FALSE	FALSE	FALSE	FALSE	0.324393	-0.0996566	0.748442	0.133986
Bacteria	Firmicutes	Clostridia	Clostridiales	Lachnospiraceae	Blautia	Blautia producta	0	FALSE	FALSE	FALSE	FALSE	0.130974	-0.0405139	0.302462	0.134615
Bacteria	Firmicutes	Bacilli	Lactobacillales	Lactobacillaceae	Lactobacillus	Lactobacillus plantarum	0	FALSE	FALSE	FALSE	FALSE	-0.236824	-0.547943	0.0742938	0.135919
Bacteria	Proteobacteria	Gammaproteobacteria	Oceanospirillales	Oceanospirillaceae	Oceanospirillum	Oceanospirillum linum	0	FALSE	FALSE	FALSE	FALSE	0.213933	-0.0678047	0.495671	0.136882
Bacteria	Firmicutes	Clostridia	Clostridiales	Lachnospiraceae	Butyrivibrio	Butyrivibrio sp. INlla21	0	FALSE	FALSE	FALSE	FALSE	-0.154184	-0.357294	0.0489252	0.136994
Bacteria	Firmicutes	Clostridia	Clostridiales	Lachnospiraceae		Lachnospiraceae bacterium 28-4	0	FALSE	FALSE	FALSE	FALSE	0.0672096	-0.021387	0.155806	0.137261
Bacteria	Firmicutes	Clostridia	Clostridiales	Lachnospiraceae	Pseudobutyrivibrio	Pseudobutyrivibrio sp. ACV-2	1	FALSE	FALSE	FALSE	FALSE	-0.200075	-0.464114	0.0639645	0.137705
Bacteria	Firmicutes	Clostridia	Clostridiales	Ruminococcaceae	Ruminiclostridium	[Clostridium] cellulolyticum	0	FALSE	FALSE	FALSE	FALSE	0.191269	-0.0611615	0.443699	0.137724
Bacteria	Firmicutes	Clostridia	Clostridiales	Clostridiaceae	Clostridium	Clostridium celatum	1	FALSE	FALSE	FALSE	FALSE	-0.32942	-0.766656	0.107816	0.139968
Bacteria	Firmicutes	Clostridia	Clostridiales	Peptostreptococcaceae	Terrisporobacter	Terrisporobacter glycolicus	1	FALSE	FALSE	FALSE	FALSE	-0.248034	-0.577925	0.0818573	0.140783
Bacteria	Firmicutes	Negativicutes	Veillonellales	Veillonellaceae	Dialister	Dialister sp. CAG:357	0	FALSE	FALSE	FALSE	FALSE	-0.429158	-1.00068	0.142367	0.141293
Bacteria	Firmicutes	Clostridia	Clostridiales	Christensenellaceae		Christensenellaceae bacterium Phil7	0	FALSE	FALSE	FALSE	FALSE	0.248427	-0.0824874	0.579341	0.141384
Bacteria	Firmicutes	Bacilli	Lactobacillales	Streptococcaceae	Streptococcus	Streptococcus gallolyticus	0	FALSE	FALSE	FALSE	FALSE	-0.273667	-0.638324	0.0909906	0.141518
Bacteria	Bacteroidetes	Bacteroidia	Bacteroidales	Bacteroidaceae	Bacteroides	Bacteroides sp. CAG:530	0	FALSE	FALSE	FALSE	FALSE	-0.158684	-0.37061	0.0532431	0.142427
Bacteria	Actinobacteria	Actinobacteria	Actinomycetales	Actinomycetaceae	Actinomyces	Actinomyces oris	0	FALSE	FALSE	FALSE	FALSE	0.224459	-0.0758329	0.524752	0.143118
Bacteria	Firmicutes					Firmicutes bacterium CAG:555	0	FALSE	FALSE	FALSE	FALSE	0.274917	-0.0929773	0.642812	0.143224
Bacteria	Actinobacteria	Actinobacteria	Actinomycetales	Actinomycetaceae	Actinomyces	Actinomyces hongkongensis	0	FALSE	FALSE	FALSE	FALSE	0.236214	-0.0799131	0.552341	0.143256
Bacteria	Firmicutes	Clostridia	Clostridiales	Peptostreptococcaceae	Peptoanaerobacter	Peptoanaerobacter stomatis	0	FALSE	FALSE	FALSE	FALSE	0.192531	-0.0663774	0.45144	0.145185
Bacteria	Firmicutes	Clostridia	Clostridiales	Clostridiaceae	Butyricicoccus	Butyricicoccus desmolans	0	FALSE	FALSE	FALSE	FALSE	0.0709358	-0.0246121	0.166484	0.145843
Bacteria	Firmicutes	Clostridia	Clostridiales	Clostridiaceae	Clostridium	Clostridium sp. CAG:768	0	FALSE	FALSE	FALSE	FALSE	0.185526	-0.0650545	0.436107	0.146945
Bacteria	Firmicutes	Clostridia	Clostridiales	Lachnospiraceae	Robinsoniella	Robinsoniella peoriensis	1	FALSE	FALSE	FALSE	FALSE	-0.0718326	-0.169037	0.0253719	0.147711
Bacteria	Actinobacteria	Actinobacteria	Actinomycetales	Actinomycetaceae	Mobiluncus	Mobiluncus curtisii	0	FALSE	FALSE	FALSE	FALSE	0.0793952	-0.0282989	0.187089	0.148675
Bacteria	Firmicutes	Bacilli	Lactobacillales	Lactobacillaceae	Lactobacillus	Lactobacillus vaginalis	0	FALSE	FALSE	FALSE	FALSE	0.269814	-0.0971132	0.636741	0.149721
Bacteria	Firmicutes					Firmicutes bacterium CAG:791	5	FALSE	FALSE	FALSE	FALSE	-0.135619	-0.320854	0.0496157	0.151492
Bacteria	Firmicutes	Clostridia	Clostridiales	Lachnospiraceae	Pseudobutyrivibrio	Pseudobutyrivibrio sp. YE44	0	FALSE	FALSE	FALSE	FALSE	-0.185867	-0.441599	0.0698646	0.154498
Bacteria	Bacteroidetes	Bacteroidia	Bacteroidales		Candidatus Azobacteroides	Candidatus Azobacteroides pseudotrichonymphae	0	FALSE	FALSE	FALSE	FALSE	0.152512	-0.0579829	0.363008	0.155786
Bacteria	Bacteroidetes	Bacteroidia	Bacteroidales	Porphyromonadaceae		Porphyromonadaceae bacterium KH3CP3RA	0	FALSE	FALSE	FALSE	FALSE	0.180537	-0.0691754	0.430249	0.156678
Bacteria	Bacteroidetes	Bacteroidia	Bacteroidales	Porphyromonadaceae	Proteiniphilum	Proteiniphilum sp. EBM-41	0	FALSE	FALSE	FALSE	FALSE	0.251806	-0.0965404	0.600152	0.156746
Bacteria	Firmicutes	Clostridia	Clostridiales	Peptostreptococcaceae	Intestinibacter	Intestinibacter bartlettii	0	FALSE	FALSE	FALSE	FALSE	-0.196831	-0.469573	0.0759112	0.157427
Bacteria	Firmicutes	Clostridia	Clostridiales	Lachnospiraceae	Roseburia	Roseburia intestinalis	0	FALSE	FALSE	FALSE	FALSE	-0.145299	-0.346646	0.0560479	0.15745
Bacteria	Firmicutes	Clostridia	Clostridiales	Eubacteriaceae	Eubacterium	Eubacterium sp. 3_1_31	0	FALSE	FALSE	FALSE	FALSE	0.0962787	-0.0371558	0.229713	0.157503
Bacteria	Firmicutes	Clostridia	Clostridiales	Eubacteriaceae	Eubacterium	Eubacterium sp. CAG:252	1	FALSE	FALSE	FALSE	FALSE	-0.21093	-0.504247	0.0823873	0.158902
Bacteria	Firmicutes	Bacilli	Lactobacillales	Streptococcaceae	Streptococcus	Streptococcus intermedius	0	FALSE	FALSE	FALSE	FALSE	-0.244906	-0.58563	0.0958177	0.159097
Bacteria	Bacteroidetes	Bacteroidia	Bacteroidales	Bacteroidaceae	Bacteroides	Bacteroides caccae CAG:21	0	FALSE	FALSE	FALSE	FALSE	0.210946	-0.0828738	0.504765	0.159584
Bacteria	Bacteroidetes	Bacteroidia	Bacteroidales	Porphyromonadaceae	Porphyromonas	Porphyromonas levii	0	FALSE	FALSE	FALSE	FALSE	-0.26224	-0.628175	0.103696	0.16035
Bacteria	Firmicutes	Bacilli	Lactobacillales	Streptococcaceae	Lactococcus	Lactococcus garvieae	0	FALSE	FALSE	FALSE	FALSE	-0.21139	-0.506385	0.0836044	0.160371
Bacteria	Proteobacteria	Alphaproteobacteria	Rhizobiales	Methylobacteriaceae	Methylobacterium	Methylobacterium sp. ZNC0032	0	FALSE	FALSE	FALSE	FALSE	-0.176265	-0.422423	0.0698938	0.16068
Bacteria	Firmicutes	Clostridia	Clostridiales	Lachnospiraceae		Lachnospiraceae bacterium ND2006	0	FALSE	FALSE	FALSE	FALSE	-0.181745	-0.436422	0.0729316	0.162104
Bacteria	Proteobacteria	Betaproteobacteria	Burkholderiales	Sutterellaceae	Sutterella	Sutterella parvirubra	0	FALSE	FALSE	FALSE	FALSE	0.228103	-0.0928149	0.549021	0.163785
Bacteria	Firmicutes	Bacilli	Lactobacillales	Streptococcaceae	Streptococcus	Streptococcus ictaluri	0	FALSE	FALSE	FALSE	FALSE	-0.190296	-0.458518	0.0779265	0.164564
Bacteria	Firmicutes	Clostridia	Clostridiales	Lachnospiraceae	Dorea	Dorea sp. 5-2	0	FALSE	FALSE	FALSE	FALSE	0.0565773	-0.0232683	0.136423	0.165092
Bacteria	Bacteroidetes	Bacteroidia	Bacteroidales	Bacteroidaceae	Bacteroides	Bacteroides sp. CAG:714	0	FALSE	FALSE	FALSE	FALSE	0.230257	-0.0951203	0.555634	0.165642
Bacteria	Firmicutes	Tissierellia	Tissierellales	Peptoniphilaceae	Peptoniphilus	Peptoniphilus sp. BV3C26	1	FALSE	FALSE	FALSE	FALSE	-0.234732	-0.566624	0.0971592	0.165884
Bacteria	Firmicutes	Clostridia	Clostridiales	Ruminococcaceae	Ruminiclostridium	[Clostridium] straminisolvens	0	FALSE	FALSE	FALSE	FALSE	0.133524	-0.0564945	0.323543	0.168633
Bacteria	Bacteroidetes	Bacteroidia	Bacteroidales	Prevotellaceae	Prevotella	Prevotella sp. CAG:487	0	FALSE	FALSE	FALSE	FALSE	0.17323	-0.073367	0.419827	0.168758
Bacteria	Bacteroidetes	Bacteroidia	Bacteroidales	Bacteroidaceae	Bacteroides	Bacteroides sp. Ga6A1	0	FALSE	FALSE	FALSE	FALSE	-0.228238	-0.553302	0.0968268	0.168972
Bacteria	Firmicutes	Erysipelotrichia	Erysipelotrichales	Erysipelotrichaceae	Coprobacillus	Coprobacillus sp. CAG:605	0	FALSE	FALSE	FALSE	FALSE	0.287078	-0.122224	0.69638	0.169425
Bacteria	Proteobacteria	Gammaproteobacteria	Pasteurellales	Pasteurellaceae	Gallibacterium	Gallibacterium anatis	0	FALSE	FALSE	FALSE	FALSE	-0.143373	-0.347931	0.0611841	0.169722
Bacteria	Firmicutes	Clostridia	Clostridiales	Ruminococcaceae	Ethanoligenens	Ethanoligenens harbinense	0	FALSE	FALSE	FALSE	FALSE	0.182242	-0.0795823	0.444067	0.172692
Bacteria	Bacteroidetes	Bacteroidia	Bacteroidales	Bacteroidaceae	Bacteroides	Bacteroides sp. CAG:98	0	FALSE	FALSE	FALSE	FALSE	0.258468	-0.112926	0.629862	0.172758
Bacteria	Bacteroidetes	Sphingobacteriia	Sphingobacteriales	Sphingobacteriaceae	Sphingobacterium	Sphingobacterium wenxiniae	0	FALSE	FALSE	FALSE	FALSE	0.199386	-0.0878771	0.48665	0.173903
Bacteria	Firmicutes	Clostridia	Clostridiales	Eubacteriaceae	Eubacterium	Eubacterium sp. CAG:841	0	FALSE	FALSE	FALSE	FALSE	0.300984	-0.132859	0.734828	0.174104
Bacteria	Proteobacteria	Deltaproteobacteria	Desulfovibrionales	Desulfovibrionaceae	Lawsonia	Lawsonia intracellularis	0	FALSE	FALSE	FALSE	FALSE	0.19826	-0.0875209	0.48404	0.174114
Bacteria	Firmicutes	Clostridia	Clostridiales	Clostridiaceae	Clostridium	Clostridium sp. CAG:58	0	FALSE	FALSE	FALSE	FALSE	0.197677	-0.0874956	0.48285	0.174464
Bacteria	Firmicutes	Clostridia	Clostridiales	Clostridiaceae	Clostridium	Clostridium kluyveri	0	FALSE	FALSE	FALSE	FALSE	0.198736	-0.0883082	0.48578	0.17498
Bacteria	Firmicutes	Clostridia	Clostridiales	Clostridiales Family XIII. Incertae Sedis		[Eubacterium] sulci	0	FALSE	FALSE	FALSE	FALSE	0.222307	-0.0987824	0.543397	0.174981
Bacteria	Firmicutes	Clostridia	Clostridiales	Clostridiaceae	Clostridium	Clostridium colicanis	0	FALSE	FALSE	FALSE	FALSE	-0.158255	-0.3869	0.0703908	0.175113
Bacteria	Firmicutes	Clostridia	Clostridiales	Clostridiaceae	Clostridium	Clostridium sp. CAG:352	0	FALSE	FALSE	FALSE	FALSE	0.233765	-0.105625	0.573155	0.177216
Bacteria	Firmicutes	Clostridia	Clostridiales	Lachnospiraceae	Butyrivibrio	Butyrivibrio sp. AD3002	2	FALSE	FALSE	FALSE	FALSE	-0.125376	-0.307494	0.0567424	0.177435
Bacteria	Actinobacteria	Actinobacteria	Bifidobacteriales	Bifidobacteriaceae	Bifidobacterium	Bifidobacterium animalis	0	FALSE	FALSE	FALSE	FALSE	0.213635	-0.0972305	0.524501	0.178194
Bacteria	Bacteroidetes	Bacteroidia	Bacteroidales	Bacteroidaceae	Bacteroides	Bacteroides graminisolvens	0	FALSE	FALSE	FALSE	FALSE	0.218119	-0.100801	0.537039	0.180284
Bacteria	Firmicutes	Tissierellia	Tissierellales	Peptoniphilaceae	Peptoniphilus	Peptoniphilus sp. ING2-D1G	0	FALSE	FALSE	FALSE	FALSE	-0.189762	-0.467822	0.0882981	0.181228
Bacteria	Firmicutes	Negativicutes	Veillonellales	Veillonellaceae	Megasphaera	Megasphaera cerevisiae	0	FALSE	FALSE	FALSE	FALSE	-0.266079	-0.656485	0.124327	0.181808
Bacteria	Firmicutes	Clostridia	Clostridiales	Clostridiaceae	Clostridium	Clostridium sp. CAG:632	1	FALSE	FALSE	FALSE	FALSE	-0.190907	-0.47115	0.0893355	0.182015
Bacteria	Firmicutes	Bacilli	Lactobacillales	Enterococcaceae	Enterococcus	Enterococcus gallinarum	0	FALSE	FALSE	FALSE	FALSE	0.179147	-0.0841728	0.442468	0.18258
Bacteria	Bacteroidetes	Bacteroidia	Bacteroidales	Porphyromonadaceae	Gabonia	Gabonia massiliensis	0	FALSE	FALSE	FALSE	FALSE	0.152001	-0.071453	0.375455	0.182649
Bacteria	Firmicutes	Erysipelotrichia	Erysipelotrichales	Erysipelotrichaceae	Allobaculum	Allobaculum stercoricanis	0	FALSE	FALSE	FALSE	FALSE	0.0769995	-0.0362157	0.190215	0.182724
Bacteria	Firmicutes	Clostridia	Clostridiales	Ruminococcaceae	Ruminococcus	Ruminococcus sp. CAG:254	0	FALSE	FALSE	FALSE	FALSE	0.349287	-0.166914	0.865488	0.184964
Bacteria	Firmicutes	Clostridia	Clostridiales	Ruminococcaceae	Ruminiclostridium	Ruminiclostridium thermocellum	0	FALSE	FALSE	FALSE	FALSE	0.121906	-0.0589135	0.302725	0.186567
Bacteria	Bacteroidetes	Bacteroidia	Bacteroidales	Prevotellaceae	Prevotella	Prevotella maculosa	0	FALSE	FALSE	FALSE	FALSE	0.199938	-0.0966378	0.496515	0.186587
Bacteria	Firmicutes	Clostridia	Clostridiales	Clostridiaceae	Clostridium	Clostridium sp. CAG:594	0	FALSE	FALSE	FALSE	FALSE	0.30934	-0.149685	0.768365	0.18675
Bacteria	Bacteroidetes	Bacteroidia	Bacteroidales	Porphyromonadaceae	Porphyromonas	Porphyromonas catoniae	0	FALSE	FALSE	FALSE	FALSE	0.144443	-0.070424	0.35931	0.187839
Bacteria	Firmicutes	Clostridia	Clostridiales	Ruminococcaceae	Ruminococcus	Ruminococcus sp. Phil15	0	FALSE	FALSE	FALSE	FALSE	0.218493	-0.108431	0.545417	0.19042
Bacteria	Firmicutes	Clostridia	Clostridiales	Clostridiaceae	Clostridium	Clostridium lundense	0	FALSE	FALSE	FALSE	FALSE	0.188626	-0.0944874	0.47174	0.191799
Bacteria	Firmicutes	Bacilli	Lactobacillales	Carnobacteriaceae	Allofustis	Allofustis seminis	0	FALSE	FALSE	FALSE	FALSE	-0.183178	-0.458161	0.0918054	0.191875
Bacteria	Actinobacteria	Actinobacteria	Actinomycetales	Actinomycetaceae	Actinomyces	Actinomyces sp. oral taxon 848	0	FALSE	FALSE	FALSE	FALSE	0.16651	-0.0847938	0.417814	0.194258
Bacteria	Firmicutes	Clostridia	Clostridiales	Clostridiaceae	Clostridium	Clostridium sp. CAG:964	0	FALSE	FALSE	FALSE	FALSE	0.138159	-0.07041	0.346729	0.194372
Bacteria	Firmicutes					Firmicutes bacterium CAG:83	0	FALSE	FALSE	FALSE	FALSE	0.225829	-0.115317	0.566975	0.19467
Bacteria	Firmicutes					Firmicutes bacterium CAG:536	0	FALSE	FALSE	FALSE	FALSE	0.204566	-0.109658	0.518791	0.202152
Bacteria	Firmicutes	Bacilli	Lactobacillales	Streptococcaceae	Streptococcus	Streptococcus suis	0	FALSE	FALSE	FALSE	FALSE	-0.090388	-0.229321	0.0485452	0.202453
Bacteria	Bacteroidetes	Bacteroidia	Bacteroidales	Prevotellaceae	Alloprevotella	Alloprevotella tannerae	0	FALSE	FALSE	FALSE	FALSE	-0.0991742	-0.25285	0.0545021	0.206111
Bacteria	Firmicutes	Bacilli	Lactobacillales	Leuconostocaceae	Leuconostoc	Leuconostoc citreum	0	FALSE	FALSE	FALSE	FALSE	-0.165859	-0.423665	0.0919464	0.207517
Bacteria	Firmicutes	Clostridia	Clostridiales	Peptostreptococcaceae	Criibacterium	Criibacterium bergeronii	0	FALSE	FALSE	FALSE	FALSE	0.109014	-0.0607591	0.278787	0.208389
Bacteria	Firmicutes	Bacilli	Lactobacillales	Enterococcaceae	Enterococcus	Enterococcus faecium	0	FALSE	FALSE	FALSE	FALSE	-0.161681	-0.413655	0.0902926	0.208713
Bacteria	Firmicutes	Clostridia	Clostridiales	Ruminococcaceae	Ruminiclostridium	[Clostridium] papyrosolvens	0	FALSE	FALSE	FALSE	FALSE	0.125323	-0.0701626	0.320808	0.20912
Bacteria	Actinobacteria	Actinobacteria	Corynebacteriales	Corynebacteriaceae	Corynebacterium	Corynebacterium durum	0	FALSE	FALSE	FALSE	FALSE	0.196199	-0.110352	0.502751	0.209876
Bacteria	Firmicutes	Clostridia	Clostridiales	Lachnospiraceae	Blautia	Blautia hansenii	0	FALSE	FALSE	FALSE	FALSE	0.0817578	-0.0465083	0.210024	0.211742
Bacteria	Firmicutes	Clostridia	Clostridiales	Clostridiaceae	Clostridium	Clostridium sp. KLE 1755	0	FALSE	FALSE	FALSE	FALSE	0.120886	-0.0689619	0.310734	0.212213
Bacteria	Firmicutes	Negativicutes	Veillonellales	Veillonellaceae	Megasphaera	Megasphaera genomosp. type_1	0	FALSE	FALSE	FALSE	FALSE	0.0599112	-0.0342813	0.154104	0.212716
Bacteria	Firmicutes	Clostridia	Clostridiales	Lachnospiraceae	Coprococcus	Coprococcus comes	1	FALSE	FALSE	FALSE	FALSE	-0.0764864	-0.196823	0.0438506	0.213039
Bacteria	Proteobacteria	Gammaproteobacteria	Enterobacterales	Morganellaceae	Morganella	Morganella morganii	0	FALSE	FALSE	FALSE	FALSE	0.200026	-0.11521	0.515262	0.213813
Bacteria	Firmicutes	Bacilli	Lactobacillales	Leuconostocaceae	Weissella	Weissella confusa	0	FALSE	FALSE	FALSE	FALSE	0.257399	-0.148356	0.663155	0.213927
Bacteria	Firmicutes	Bacilli	Lactobacillales	Streptococcaceae	Streptococcus	Streptococcus sanguinis	0	FALSE	FALSE	FALSE	FALSE	-0.213635	-0.552364	0.125094	0.21659
Bacteria	Firmicutes	Clostridia	Clostridiales	Catabacteriaceae	Catabacter	Catabacter hongkongensis	0	FALSE	FALSE	FALSE	FALSE	0.147639	-0.0866831	0.381961	0.217048
Bacteria	Firmicutes	Clostridia	Clostridiales	Ruminococcaceae	Sporobacter	Sporobacter termitidis	0	FALSE	FALSE	FALSE	FALSE	0.145125	-0.0858936	0.376143	0.218417
Bacteria	Firmicutes	Bacilli	Bacillales	Bacillaceae	Bacillus	Bacillus rubiinfantis	0	FALSE	FALSE	FALSE	FALSE	0.173035	-0.10321	0.44928	0.219748
Bacteria	Spirochaetes	Spirochaetia	Spirochaetales	Spirochaetaceae	Treponema	Treponema vincentii	0	FALSE	FALSE	FALSE	FALSE	0.126502	-0.0755125	0.328516	0.219881
Bacteria	Firmicutes	Clostridia	Clostridiales	Lachnospiraceae	Oribacterium	Oribacterium sp. oral taxon 078	0	FALSE	FALSE	FALSE	FALSE	0.0993406	-0.0593021	0.257983	0.219889
Bacteria	Firmicutes	Erysipelotrichia	Erysipelotrichales	Erysipelotrichaceae	Holdemania	Holdemania sp. Marseille-P2844	0	FALSE	FALSE	FALSE	FALSE	0.0935896	-0.0560437	0.243223	0.220428
Bacteria	Proteobacteria	Gammaproteobacteria	Enterobacterales	Enterobacteriaceae	Raoultella	Raoultella ornithinolytica	0	FALSE	FALSE	FALSE	FALSE	-0.287608	-0.749208	0.173991	0.222195
Bacteria	Bacteroidetes	Bacteroidia	Bacteroidales	Bacteroidaceae	Bacteroides	Bacteroides dorei CAG:222	0	FALSE	FALSE	FALSE	FALSE	0.13751	-0.0832418	0.358261	0.222309
Bacteria	Proteobacteria	Gammaproteobacteria	Aeromonadales	Succinivibrionaceae	Succinatimonas	Succinatimonas sp. CAG:777	0	FALSE	FALSE	FALSE	FALSE	-0.281815	-0.736428	0.172798	0.224554
Bacteria	Firmicutes	Clostridia	Clostridiales	Ruminococcaceae	Ruminococcus	Ruminococcus sp. AT10	0	FALSE	FALSE	FALSE	FALSE	0.068711	-0.0423166	0.179738	0.22533
Bacteria	Bacteroidetes	Bacteroidia	Bacteroidales	Prevotellaceae	Prevotella	Prevotella sp. P6B1	0	FALSE	FALSE	FALSE	FALSE	-0.132111	-0.345585	0.0813629	0.225332
Bacteria	Firmicutes	Erysipelotrichia	Erysipelotrichales	Erysipelotrichaceae	Catenibacterium	Catenibacterium sp. CAG:290	0	FALSE	FALSE	FALSE	FALSE	0.302357	-0.189026	0.793739	0.227997
Bacteria	Bacteroidetes	Bacteroidia	Bacteroidales	Marinilabiliaceae	Geofilum	Geofilum rubicundum	0	FALSE	FALSE	FALSE	FALSE	0.148482	-0.0935331	0.390498	0.229356
Bacteria	Firmicutes	Clostridia	Clostridiales	Christensenellaceae		Christensenellaceae bacterium Phil1	0	FALSE	FALSE	FALSE	FALSE	0.13583	-0.0858828	0.357543	0.230028
Bacteria	Firmicutes	Clostridia	Clostridiales	Lachnospiraceae	Coprococcus	Coprococcus sp. CAG:131	0	FALSE	FALSE	FALSE	FALSE	0.220144	-0.139352	0.579641	0.230233
Bacteria	Bacteroidetes	Bacteroidia	Bacteroidales			Bacteroidales bacterium Bact_18	0	FALSE	FALSE	FALSE	FALSE	-0.143524	-0.378083	0.0910346	0.230598
Bacteria	Firmicutes	Negativicutes	Veillonellales	Veillonellaceae	Veillonella	Veillonella sp. oral taxon 780	0	FALSE	FALSE	FALSE	FALSE	-0.171113	-0.451221	0.108996	0.231368
Bacteria	Firmicutes	Clostridia	Clostridiales	Lachnospiraceae	Sellimonas	Sellimonas intestinalis	0	FALSE	FALSE	FALSE	FALSE	0.10112	-0.0647812	0.267022	0.232408
Bacteria	Bacteroidetes	Bacteroidia	Bacteroidales	Porphyromonadaceae	Dysgonomonas	Dysgonomonas sp. BGC7	0	FALSE	FALSE	FALSE	FALSE	-0.171974	-0.455102	0.111155	0.234032
Bacteria	Firmicutes	Erysipelotrichia	Erysipelotrichales	Erysipelotrichaceae	Eggerthia	Eggerthia catenaformis	0	FALSE	FALSE	FALSE	FALSE	0.186122	-0.120957	0.493201	0.235035
Bacteria	Firmicutes	Tissierellia	Tissierellales	Peptoniphilaceae	Murdochiella	Murdochiella sp. Marseille-P2341	0	FALSE	FALSE	FALSE	FALSE	0.0905212	-0.0593192	0.240362	0.236572
Bacteria	Firmicutes	Clostridia	Clostridiales	Lachnospiraceae	Coprococcus	Coprococcus sp. 43_8	0	FALSE	FALSE	FALSE	FALSE	-0.144935	-0.385311	0.0954415	0.237479
Bacteria	Firmicutes	Clostridia	Clostridiales	Lachnospiraceae	Blautia	Blautia sp. CAG:37	0	FALSE	FALSE	FALSE	FALSE	-0.150443	-0.400186	0.0993	0.237914
Bacteria	Firmicutes	Clostridia	Clostridiales	Ruminococcaceae		Ruminococcaceae bacterium AE2021	0	FALSE	FALSE	FALSE	FALSE	0.137138	-0.0911672	0.365444	0.239249
Bacteria	Firmicutes	Clostridia	Clostridiales	Lachnospiraceae	Blautia	Blautia sp. CAG:37_48_57	0	FALSE	FALSE	FALSE	FALSE	-0.112763	-0.300641	0.0751154	0.239631
Bacteria	Bacteroidetes	Bacteroidia	Bacteroidales	Porphyromonadaceae	Parabacteroides	Parabacteroides goldsteinii	0	FALSE	FALSE	FALSE	FALSE	0.148063	-0.0990736	0.3952	0.240475
Bacteria	Firmicutes	Erysipelotrichia	Erysipelotrichales	Erysipelotrichaceae	Holdemanella	Holdemanella biformis	0	FALSE	FALSE	FALSE	FALSE	-0.122923	-0.328561	0.0827147	0.241535
Bacteria	Proteobacteria	Gammaproteobacteria	Pasteurellales	Pasteurellaceae	Necropsobacter	Necropsobacter massiliensis	0	FALSE	FALSE	FALSE	FALSE	0.190613	-0.12856	0.509786	0.241972
Bacteria	Firmicutes	Clostridia	Clostridiales			Clostridiales bacterium Firm_16	0	FALSE	FALSE	FALSE	FALSE	0.194508	-0.131638	0.520655	0.242624
Bacteria	Bacteroidetes	Flavobacteriia	Flavobacteriales	Flavobacteriaceae	Capnocytophaga	Capnocytophaga sp. oral taxon 863	0	FALSE	FALSE	FALSE	FALSE	0.181496	-0.123171	0.486163	0.24315
Bacteria	Firmicutes	Negativicutes	Selenomonadales	Selenomonadaceae	Selenomonas	Selenomonas bovis	1	FALSE	FALSE	FALSE	FALSE	-0.122519	-0.328214	0.0831756	0.243215
Bacteria	Firmicutes	Clostridia	Clostridiales	Lachnospiraceae		Lachnospiraceae bacterium AD3010	1	FALSE	FALSE	FALSE	FALSE	-0.1685	-0.451907	0.114906	0.244072
Bacteria	Firmicutes	Erysipelotrichia	Erysipelotrichales	Erysipelotrichaceae	Solobacterium	Solobacterium moorei	0	FALSE	FALSE	FALSE	FALSE	0.0971775	-0.0663752	0.26073	0.244379
Bacteria	Firmicutes	Clostridia	Clostridiales	Peptostreptococcaceae	Peptostreptococcus	Peptostreptococcus stomatis	0	FALSE	FALSE	FALSE	FALSE	-0.175818	-0.47235	0.120713	0.245372
Bacteria	Actinobacteria	Actinobacteria	Bifidobacteriales	Bifidobacteriaceae	Parascardovia	Parascardovia denticolens	0	FALSE	FALSE	FALSE	FALSE	-0.179545	-0.483513	0.124422	0.247163
Bacteria	Firmicutes	Clostridia	Clostridiales	Lachnospiraceae		Lachnospiraceae bacterium A4	0	FALSE	FALSE	FALSE	FALSE	0.0548843	-0.0380769	0.147845	0.247381
Bacteria	Actinobacteria	Coriobacteriia	Coriobacteriales	Atopobiaceae	Atopobium	Atopobium sp. ICM42b	1	FALSE	FALSE	FALSE	FALSE	0.180846	-0.125943	0.487636	0.248118
Bacteria	Bacteroidetes	Bacteroidia	Bacteroidales	Bacteroidaceae	Bacteroides	Bacteroides salyersiae	0	FALSE	FALSE	FALSE	FALSE	0.116164	-0.0812009	0.313528	0.248845
Bacteria	Firmicutes	Clostridia	Clostridiales	Clostridiaceae	Clostridium	Clostridium cadaveris	0	FALSE	FALSE	FALSE	FALSE	-0.141304	-0.382512	0.099904	0.251067
Bacteria	Firmicutes	Tissierellia	Tissierellales	Peptoniphilaceae	Anaerococcus	Anaerococcus hydrogenalis	0	FALSE	FALSE	FALSE	FALSE	0.124451	-0.0888993	0.337802	0.253094
Bacteria	Actinobacteria	Coriobacteriia	Eggerthellales	Eggerthellaceae	Cryptobacterium	Cryptobacterium sp. CAG:338	0	FALSE	FALSE	FALSE	FALSE	-0.257659	-0.700629	0.185311	0.254444
Bacteria	Bacteroidetes	Bacteroidia	Bacteroidales			Bacteroidales bacterium 45-6	0	FALSE	FALSE	FALSE	FALSE	0.172701	-0.124571	0.469972	0.255023
Bacteria	Firmicutes	Clostridia	Clostridiales	Clostridiaceae	Clostridium	Clostridium nexile CAG:348	0	FALSE	FALSE	FALSE	FALSE	-0.129519	-0.352673	0.0936347	0.255472
Bacteria	Firmicutes	Negativicutes	Selenomonadales	Sporomusaceae	Pelosinus	Pelosinus fermentans	0	FALSE	FALSE	FALSE	FALSE	0.14059	-0.102208	0.383389	0.25659
Bacteria	Firmicutes	Negativicutes	Veillonellales	Veillonellaceae	Dialister	Dialister sp. CAG:486	0	FALSE	FALSE	FALSE	FALSE	0.27481	-0.201128	0.750749	0.257933
Bacteria	Bacteroidetes	Bacteroidia	Bacteroidales	Porphyromonadaceae	Porphyromonas	Porphyromonas crevioricanis	0	FALSE	FALSE	FALSE	FALSE	-0.11066	-0.302574	0.0812543	0.258589
Bacteria	Bacteroidetes	Bacteroidia	Bacteroidales			Bacteroidales bacterium KHT7	0	FALSE	FALSE	FALSE	FALSE	-0.166752	-0.456596	0.123092	0.25966
Bacteria	Firmicutes	Clostridia	Clostridiales	Peptostreptococcaceae	Romboutsia	[Clostridium] dakarense	1	FALSE	FALSE	FALSE	FALSE	-0.196544	-0.538178	0.145089	0.259667
Bacteria	Firmicutes	Erysipelotrichia	Erysipelotrichales	Erysipelotrichaceae	Kandleria	Kandleria vitulina	0	FALSE	FALSE	FALSE	FALSE	0.230365	-0.170348	0.631077	0.260015
Bacteria	Firmicutes	Bacilli	Lactobacillales	Carnobacteriaceae	Carnobacterium	Carnobacterium gallinarum	0	FALSE	FALSE	FALSE	FALSE	0.169071	-0.125966	0.464107	0.26154
Bacteria	Proteobacteria	Gammaproteobacteria	Pasteurellales	Pasteurellaceae	Haemophilus	[Haemophilus] parasuis	0	FALSE	FALSE	FALSE	FALSE	-0.159581	-0.439082	0.11992	0.263292
Bacteria	Firmicutes	Clostridia	Clostridiales	Lachnospiraceae	Lachnoclostridium	[Eubacterium] fissicatena	0	FALSE	FALSE	FALSE	FALSE	0.0739667	-0.0558134	0.203747	0.264138
Bacteria	Firmicutes	Clostridia	Clostridiales	Eubacteriaceae	Eubacterium	Eubacterium sp. CAG:786	1	FALSE	FALSE	FALSE	FALSE	-0.264477	-0.728912	0.199959	0.264541
Bacteria	Firmicutes	Erysipelotrichia	Erysipelotrichales	Erysipelotrichaceae	Merdibacter	Merdibacter massiliensis	0	FALSE	FALSE	FALSE	FALSE	0.06326	-0.048142	0.174662	0.265889
Bacteria	Firmicutes	Clostridia				Clostridia bacterium UC5.1-1D1	0	FALSE	FALSE	FALSE	FALSE	0.0668793	-0.0512247	0.184983	0.26722
Bacteria	Cyanobacteria		Chroococcales	Aphanothecaceae	Crocosphaera	Crocosphaera watsonii	0	FALSE	FALSE	FALSE	FALSE	0.141262	-0.108665	0.391189	0.268117
Bacteria	Proteobacteria	Gammaproteobacteria	Pseudomonadales	Moraxellaceae	Acinetobacter	Acinetobacter bereziniae	0	FALSE	FALSE	FALSE	FALSE	-0.136219	-0.377388	0.10495	0.268444
Bacteria	Firmicutes	Clostridia	Clostridiales	Lachnospiraceae	Butyrivibrio	Butyrivibrio sp. NC3005	0	FALSE	FALSE	FALSE	FALSE	-0.166144	-0.460394	0.128106	0.268607
Bacteria	Proteobacteria	Alphaproteobacteria	Rhodospirillales	Rhodospirillaceae	Azospirillum	Azospirillum sp. CAG:260	0	FALSE	FALSE	FALSE	FALSE	0.297381	-0.231198	0.82596	0.270331
Bacteria	Firmicutes	Clostridia	Clostridiales	Christensenellaceae	Christensenella	Christensenella sp. AF73-05CM02	0	FALSE	FALSE	FALSE	FALSE	0.17878	-0.139044	0.496605	0.27041
Bacteria	Tenericutes	Mollicutes	Acholeplasmatales	Acholeplasmataceae	Acholeplasma	Acholeplasma axanthum	0	FALSE	FALSE	FALSE	FALSE	-0.115241	-0.320685	0.0902024	0.271752
Bacteria	Bacteroidetes	Bacteroidia	Bacteroidales	Bacteroidaceae	Bacteroides	Bacteroides vulgatus CAG:6	0	FALSE	FALSE	FALSE	FALSE	0.125367	-0.0981715	0.348906	0.271845
Bacteria	Firmicutes	Clostridia	Clostridiales	Lachnospiraceae	Lachnoclostridium	[Clostridium] aminophilum	0	FALSE	FALSE	FALSE	FALSE	0.0580983	-0.0456993	0.161896	0.272789
Bacteria	Firmicutes	Negativicutes	Veillonellales	Veillonellaceae	Anaeroglobus	Anaeroglobus geminatus	0	FALSE	FALSE	FALSE	FALSE	0.164992	-0.131205	0.461188	0.2751
Bacteria	Firmicutes	Clostridia	Clostridiales	Lachnospiraceae	Blautia	[Ruminococcus] gnavus	1	FALSE	FALSE	FALSE	FALSE	-0.105859	-0.295946	0.0842284	0.27522
Bacteria	Firmicutes	Erysipelotrichia	Erysipelotrichales	Erysipelotrichaceae	Faecalicoccus	Faecalicoccus pleomorphus	0	FALSE	FALSE	FALSE	FALSE	0.0891344	-0.0720455	0.250314	0.278581
Bacteria	Firmicutes	Clostridia	Clostridiales	Clostridiaceae	Clostridium	Clostridium sp. CAG:230	1	FALSE	FALSE	FALSE	FALSE	-0.15396	-0.433028	0.125107	0.279726
Bacteria	Firmicutes	Bacilli	Bacillales	Bacillaceae	Bacillus	Bacillus azotoformans	1	FALSE	FALSE	FALSE	FALSE	-0.153247	-0.431183	0.12469	0.280009
Bacteria	Bacteroidetes	Bacteroidia	Bacteroidales	Bacteroidaceae	Bacteroides	Bacteroides pectinophilus CAG:437	1	FALSE	FALSE	FALSE	FALSE	-0.108227	-0.304764	0.0883095	0.28062
Bacteria	Firmicutes	Clostridia	Clostridiales	Lachnospiraceae		Lachnospiraceae bacterium AC2012	1	FALSE	FALSE	FALSE	FALSE	-0.0669401	-0.188541	0.0546607	0.280778
Bacteria	Bacteroidetes	Bacteroidia	Bacteroidales	Odoribacteraceae	Odoribacter	Odoribacter sp. CAG:788	0	FALSE	FALSE	FALSE	FALSE	0.189384	-0.154737	0.533504	0.280908
Bacteria	Bacteroidetes	Bacteroidia	Bacteroidales	Bacteroidaceae	Bacteroides	Bacteroides sp. Ga6A2	0	FALSE	FALSE	FALSE	FALSE	-0.182329	-0.514236	0.149578	0.281785
Bacteria	Firmicutes					Firmicutes bacterium CAG:308	0	FALSE	FALSE	FALSE	FALSE	0.13998	-0.115388	0.395349	0.282827
Bacteria	Firmicutes	Clostridia	Clostridiales	Ruminococcaceae	Acetivibrio	Acetivibrio ethanolgignens	1	FALSE	FALSE	FALSE	FALSE	-0.054856	-0.154992	0.0452799	0.283121
Bacteria	Firmicutes	Clostridia	Clostridiales	Lachnospiraceae	Butyrivibrio	Butyrivibrio sp. AE3004	0	FALSE	FALSE	FALSE	FALSE	-0.0774502	-0.219391	0.0644905	0.285026
Bacteria	Bacteroidetes	Bacteroidia	Bacteroidales	Bacteroidaceae	Bacteroides	Bacteroides coprocola	0	FALSE	FALSE	FALSE	FALSE	0.106277	-0.0896252	0.30218	0.287816
Bacteria	Bacteroidetes	Bacteroidia	Bacteroidales	Porphyromonadaceae	Porphyromonas	Porphyromonas canoris	0	FALSE	FALSE	FALSE	FALSE	0.149186	-0.125891	0.424263	0.287955
Bacteria	Actinobacteria	Coriobacteriia	Coriobacteriales	Atopobiaceae	Atopobium	Atopobium vaginae	0	FALSE	FALSE	FALSE	FALSE	-0.155661	-0.44309	0.131769	0.288651
Bacteria	Firmicutes	Clostridia	Clostridiales			Clostridiales bacterium VE202-08	0	FALSE	FALSE	FALSE	FALSE	0.0715677	-0.0610382	0.204174	0.290309
Bacteria	Firmicutes	Tissierellia	Tissierellales	Peptoniphilaceae	Anaerococcus	Anaerococcus obesiensis	0	FALSE	FALSE	FALSE	FALSE	-0.127604	-0.364389	0.10918	0.29102
Bacteria	Firmicutes	Bacilli	Lactobacillales	Streptococcaceae	Streptococcus	Streptococcus infantis	0	FALSE	FALSE	FALSE	FALSE	-0.142241	-0.406648	0.122166	0.291865
Bacteria	Firmicutes	Bacilli	Lactobacillales	Lactobacillaceae	Lactobacillus	Lactobacillus rhamnosus	0	FALSE	FALSE	FALSE	FALSE	0.184853	-0.159075	0.528782	0.292303
Bacteria	Firmicutes	Clostridia	Clostridiales	Lachnospiraceae		Lachnospiraceae bacterium NC2008	0	FALSE	FALSE	FALSE	FALSE	0.133379	-0.115078	0.381837	0.292882
Bacteria	Actinobacteria	Actinobacteria	Actinomycetales	Actinomycetaceae	Actinomyces	Actinomyces turicensis	0	FALSE	FALSE	FALSE	FALSE	0.177596	-0.153308	0.5085	0.293
Bacteria	Actinobacteria	Actinobacteria	Streptomycetales	Streptomycetaceae	Streptomyces	Streptomyces albulus	0	FALSE	FALSE	FALSE	FALSE	0.131363	-0.114215	0.376941	0.294607
Bacteria	Firmicutes	Clostridia	Clostridiales	Lachnospiraceae	Butyrivibrio	Butyrivibrio sp. NC2002	0	FALSE	FALSE	FALSE	FALSE	-0.119946	-0.344205	0.104313	0.29466
Bacteria	Proteobacteria					Proteobacteria bacterium CAG:495	0	FALSE	FALSE	FALSE	FALSE	0.257412	-0.225149	0.739974	0.29595
Bacteria	Bacteroidetes	Bacteroidia	Bacteroidales	Bacteroidaceae	Bacteroides	Bacteroides sp. CAG:770	0	FALSE	FALSE	FALSE	FALSE	-0.136851	-0.393778	0.120076	0.29666
Bacteria	Firmicutes	Bacilli	Lactobacillales	Lactobacillaceae	Lactobacillus	Lactobacillus reuteri	0	FALSE	FALSE	FALSE	FALSE	0.16708	-0.146966	0.481125	0.297223
Bacteria	Firmicutes	Clostridia	Clostridiales	Lachnospiraceae	Lachnoclostridium	[Clostridium] saccharolyticum	0	FALSE	FALSE	FALSE	FALSE	0.0756164	-0.0665142	0.217747	0.297227
Bacteria	Firmicutes					Firmicutes bacterium CAG:137	0	FALSE	FALSE	FALSE	FALSE	0.245356	-0.216407	0.707119	0.29784
Bacteria	Bacteroidetes	Bacteroidia	Bacteroidales	Porphyromonadaceae	Porphyromonas	Porphyromonas sp. COT-239 OH1446	0	FALSE	FALSE	FALSE	FALSE	0.176236	-0.155823	0.508295	0.298393
Bacteria	Firmicutes	Clostridia	Clostridiales	Clostridiaceae	Clostridium	Clostridium sp. CAG:448	0	FALSE	FALSE	FALSE	FALSE	0.228833	-0.203543	0.66121	0.299753
Bacteria	Bacteroidetes					Bacteroidetes oral taxon 274	0	FALSE	FALSE	FALSE	FALSE	0.107021	-0.0953909	0.309433	0.300225
Bacteria	Actinobacteria	Actinobacteria	Bifidobacteriales	Bifidobacteriaceae	Bifidobacterium	Bifidobacterium adolescentis	0	FALSE	FALSE	FALSE	FALSE	0.233737	-0.208402	0.675877	0.300296
Bacteria	Firmicutes	Bacilli	Lactobacillales	Enterococcaceae	Enterococcus	Enterococcus cecorum	0	FALSE	FALSE	FALSE	FALSE	0.116036	-0.103822	0.335894	0.301095
Bacteria	Firmicutes	Bacilli	Bacillales	Bacillaceae	Bacillus	Bacillus acidiproducens	0	FALSE	FALSE	FALSE	FALSE	0.161669	-0.145826	0.469164	0.302944
Bacteria	Firmicutes	Clostridia	Clostridiales	Lachnospiraceae	Roseburia	Roseburia sp. CAG:380	1	FALSE	FALSE	FALSE	FALSE	-0.179217	-0.520309	0.161874	0.303256
Bacteria	Firmicutes	Clostridia	Clostridiales	Peptostreptococcaceae	Peptoanaerobacter	[Eubacterium] yurii	0	FALSE	FALSE	FALSE	FALSE	0.103333	-0.0933908	0.300057	0.303396
Bacteria	Bacteroidetes	Bacteroidia	Bacteroidales	Porphyromonadaceae	Porphyromonas	Porphyromonas endodontalis	0	FALSE	FALSE	FALSE	FALSE	0.158674	-0.144079	0.461427	0.304471
Bacteria	Bacteroidetes	Bacteroidia	Bacteroidales	Bacteroidaceae	Bacteroides	Bacteroides sp. CAG:1076	0	FALSE	FALSE	FALSE	FALSE	0.125051	-0.113848	0.36395	0.305078
Bacteria	Bacteroidetes	Bacteroidia	Bacteroidales	Odoribacteraceae	Odoribacter	Odoribacter sp. 43_10	0	FALSE	FALSE	FALSE	FALSE	0.111879	-0.102278	0.326036	0.30603
Bacteria	Actinobacteria	Actinobacteria	Corynebacteriales	Nocardiaceae	Rhodococcus	Rhodococcus defluvii	0	FALSE	FALSE	FALSE	FALSE	0.128956	-0.118408	0.37632	0.307046
Bacteria	Bacteroidetes	Bacteroidia	Bacteroidales	Bacteroidaceae	Bacteroides	Bacteroides sp. CAG:1060	1	FALSE	FALSE	FALSE	FALSE	-0.190102	-0.556179	0.175975	0.308927
Bacteria	Firmicutes	Clostridia	Clostridiales	Clostridiaceae	Clostridium	Clostridium perfringens	0	FALSE	FALSE	FALSE	FALSE	-0.228819	-0.670016	0.212379	0.309546
Bacteria	Firmicutes	Negativicutes	Selenomonadales	Selenomonadaceae	Megamonas	Megamonas funiformis	0	FALSE	FALSE	FALSE	FALSE	0.265664	-0.246834	0.778162	0.309789
Bacteria	Firmicutes	Negativicutes	Acidaminococcales	Acidaminococcaceae	Acidaminococcus	Acidaminococcus intestini	0	FALSE	FALSE	FALSE	FALSE	0.200746	-0.186738	0.588231	0.310065
Bacteria						bacterium LF-3	0	FALSE	FALSE	FALSE	FALSE	-0.129617	-0.379872	0.120637	0.31019
Bacteria	Actinobacteria	Actinobacteria	Actinomycetales	Actinomycetaceae	Varibaculum	Varibaculum cambriense	0	FALSE	FALSE	FALSE	FALSE	0.0729304	-0.0679406	0.213801	0.310406
Bacteria	Firmicutes	Clostridia	Clostridiales	Ruminococcaceae	Subdoligranulum	Subdoligranulum sp. CAG:314	0	FALSE	FALSE	FALSE	FALSE	0.304824	-0.284304	0.893951	0.310682
Bacteria	Firmicutes	Clostridia	Clostridiales	Lachnospiraceae	Tyzzerella	[Clostridium] lactatifermentans	0	FALSE	FALSE	FALSE	FALSE	0.0680726	-0.0635528	0.199698	0.310912
Bacteria	Firmicutes	Bacilli	Lactobacillales	Streptococcaceae	Streptococcus	Streptococcus sp. X13SY08	0	FALSE	FALSE	FALSE	FALSE	-0.113028	-0.332285	0.106228	0.312468
Bacteria	Fibrobacteres	Fibrobacteria	Fibrobacterales	Fibrobacteraceae	Fibrobacter	Fibrobacter sp. UWOV1	0	FALSE	FALSE	FALSE	FALSE	0.0797378	-0.0754416	0.234917	0.314033
Bacteria	Firmicutes	Clostridia	Clostridiales	Ruminococcaceae	Ruminococcus	Ruminococcus sp. CAG:108-related_41_35	0	FALSE	FALSE	FALSE	FALSE	0.186519	-0.17754	0.550577	0.315458
Bacteria	Actinobacteria	Coriobacteriia	Coriobacteriales	Coriobacteriaceae	Collinsella	Collinsella intestinalis	0	FALSE	FALSE	FALSE	FALSE	-0.182011	-0.538106	0.174085	0.316595
Bacteria	Firmicutes	Clostridia	Clostridiales	Clostridiaceae	Clostridium	Clostridium sp. CAG:12237_41	1	FALSE	FALSE	FALSE	FALSE	-0.134282	-0.397058	0.128495	0.316707
Bacteria	Firmicutes	Clostridia	Clostridiales	Clostridiales Family XIII. Incertae Sedis	Emergencia	Emergencia timonensis	0	FALSE	FALSE	FALSE	FALSE	0.0573823	-0.0549557	0.16972	0.316906
Bacteria	Firmicutes	Clostridia	Clostridiales	Ruminococcaceae	Ruminiclostridium	[Clostridium] cellobioparum	0	FALSE	FALSE	FALSE	FALSE	0.11522	-0.111398	0.341838	0.319155
Bacteria	Actinobacteria	Coriobacteriia	Coriobacteriales	Atopobiaceae	Libanicoccus	Libanicoccus massiliensis	0	FALSE	FALSE	FALSE	FALSE	0.13015	-0.126228	0.386528	0.319899
Bacteria	Firmicutes	Clostridia	Clostridiales	Clostridiaceae	Clostridium	Clostridium sp. CAG:122	0	FALSE	FALSE	FALSE	FALSE	-0.17502	-0.520091	0.170051	0.320328
Bacteria	Firmicutes	Clostridia	Clostridiales	Ruminococcaceae	Ruminiclostridium	[Clostridium] clariflavum	0	FALSE	FALSE	FALSE	FALSE	0.114041	-0.111149	0.339232	0.32107
Bacteria	Actinobacteria	Coriobacteriia	Eggerthellales	Eggerthellaceae	Gordonibacter	Gordonibacter pamelaeae	0	FALSE	FALSE	FALSE	FALSE	0.105597	-0.103015	0.314208	0.321293
Bacteria	Firmicutes	Erysipelotrichia	Erysipelotrichales	Erysipelotrichaceae	Dielma	Dielma fastidiosa	0	FALSE	FALSE	FALSE	FALSE	0.138535	-0.135532	0.412603	0.321973
Bacteria	Firmicutes	Bacilli	Lactobacillales	Leuconostocaceae	Weissella	Weissella cibaria	0	FALSE	FALSE	FALSE	FALSE	0.179006	-0.176285	0.534296	0.323553
Bacteria	Bacteroidetes	Bacteroidia	Bacteroidales	Porphyromonadaceae	Porphyromonas	Porphyromonas cangingivalis	0	FALSE	FALSE	FALSE	FALSE	0.138939	-0.137258	0.415136	0.32431
Bacteria	Cyanobacteria		Nostocales	Aphanizomenonaceae	Aphanizomenon	Aphanizomenon flos-aquae	0	FALSE	FALSE	FALSE	FALSE	-0.107533	-0.321626	0.10656	0.325051
Bacteria	Firmicutes	Erysipelotrichia	Erysipelotrichales	Erysipelotrichaceae	Bulleidia	Bulleidia extructa	0	FALSE	FALSE	FALSE	FALSE	0.148713	-0.147394	0.44482	0.325093
Bacteria	Firmicutes	Bacilli	Lactobacillales	Streptococcaceae	Streptococcus	Streptococcus mitis	0	FALSE	FALSE	FALSE	FALSE	0.0948509	-0.0945391	0.284241	0.326448
Bacteria	Firmicutes	Clostridia	Clostridiales	Clostridiaceae	Clostridium	Clostridium clostridioforme CAG:511	0	FALSE	FALSE	FALSE	FALSE	0.13862	-0.138863	0.416102	0.327667
Bacteria	Bacteroidetes	Bacteroidia	Bacteroidales	Prevotellaceae	Prevotella	Prevotella sp. ne3005	0	FALSE	FALSE	FALSE	FALSE	-0.119169	-0.358069	0.11973	0.328379
Bacteria	Firmicutes	Clostridia	Clostridiales	Clostridiaceae	Anaerosalibacter	Anaerosalibacter massiliensis	0	FALSE	FALSE	FALSE	FALSE	0.150247	-0.152184	0.452679	0.330351
Bacteria	Firmicutes	Clostridia	Clostridiales	Oscillospiraceae	Oscillibacter	Oscillibacter sp. 1-3	0	FALSE	FALSE	FALSE	FALSE	0.0569672	-0.0579149	0.171849	0.331249
Bacteria	Bacteroidetes	Bacteroidia	Bacteroidales	Prevotellaceae	Paraprevotella	Paraprevotella clara CAG:116	0	FALSE	FALSE	FALSE	FALSE	0.190677	-0.194758	0.576112	0.332389
Bacteria	Actinobacteria	Coriobacteriia	Eggerthellales	Eggerthellaceae	Denitrobacterium	Denitrobacterium detoxificans	0	FALSE	FALSE	FALSE	FALSE	0.101919	-0.104322	0.308159	0.332911
Bacteria	Actinobacteria	Actinobacteria	Bifidobacteriales	Bifidobacteriaceae	Bifidobacterium	Bifidobacterium crudilactis	0	FALSE	FALSE	FALSE	FALSE	-0.121022	-0.366073	0.124029	0.333211
Bacteria	Bacteroidetes	Bacteroidia	Bacteroidales	Bacteroidaceae	Bacteroides	Bacteroides barnesiae	0	FALSE	FALSE	FALSE	FALSE	0.0728017	-0.0746735	0.220277	0.333419
Bacteria	Firmicutes	Clostridia	Clostridiales			Clostridiales bacterium 59_14	0	FALSE	FALSE	FALSE	FALSE	0.098717	-0.101286	0.29872	0.333492
Bacteria	Firmicutes	Clostridia	Clostridiales	Ruminococcaceae		Ruminococcaceae bacterium YRB3002	0	FALSE	FALSE	FALSE	FALSE	0.134654	-0.138756	0.408063	0.334552
Bacteria	Firmicutes	Clostridia	Clostridiales	Ruminococcaceae		Ruminococcaceae bacterium D16	0	FALSE	FALSE	FALSE	FALSE	0.0543403	-0.056	0.164681	0.33457
Bacteria	Firmicutes	Clostridia	Clostridiales	Lachnospiraceae	Coprococcus	Coprococcus eutactus	0	FALSE	FALSE	FALSE	FALSE	0.0842432	-0.0870894	0.255576	0.335341
Bacteria	Firmicutes					Firmicutes bacterium CAG:65	0	FALSE	FALSE	FALSE	FALSE	-0.151173	-0.458928	0.156582	0.335813
Bacteria	Firmicutes	Bacilli	Lactobacillales	Streptococcaceae	Streptococcus	Streptococcus urinalis	0	FALSE	FALSE	FALSE	FALSE	-0.148547	-0.451174	0.15408	0.336163
Bacteria	Firmicutes	Clostridia	Clostridiales	Lachnospiraceae	Lachnoclostridium	[Eubacterium] contortum	0	FALSE	FALSE	FALSE	FALSE	0.0460475	-0.0477662	0.139861	0.336181
Bacteria	Cyanobacteria		Chroococcales	Microcystaceae	Microcystis	Microcystis aeruginosa	0	FALSE	FALSE	FALSE	FALSE	0.143448	-0.149104	0.435999	0.336681
Bacteria	Bacteroidetes	Bacteroidia	Bacteroidales	Prevotellaceae	Prevotella	Prevotella histicola	0	FALSE	FALSE	FALSE	FALSE	0.119281	-0.124082	0.362644	0.336874
Bacteria	Firmicutes	Clostridia	Clostridiales	Lachnospiraceae	Fusicatenibacter	Fusicatenibacter saccharivorans	0	FALSE	FALSE	FALSE	FALSE	-0.0670534	-0.203874	0.0697674	0.336927
Bacteria	Bacteroidetes	Bacteroidia	Bacteroidales	Porphyromonadaceae	Porphyromonas	Porphyromonas sp. COT-290 OH3588	0	FALSE	FALSE	FALSE	FALSE	0.151791	-0.158236	0.461817	0.337397
Bacteria	Firmicutes	Clostridia	Clostridiales	Clostridiaceae	Clostridium	Clostridium sp. M62/1	0	FALSE	FALSE	FALSE	FALSE	0.0482808	-0.0503778	0.14694	0.337627
Bacteria	Bacteroidetes	Bacteroidia	Bacteroidales	Prevotellaceae	Prevotella	Prevotella disiens	0	FALSE	FALSE	FALSE	FALSE	-0.0701553	-0.213537	0.0732268	0.337709
Bacteria	Firmicutes	Clostridia	Clostridiales	Lachnospiraceae		Lachnospiraceae bacterium G41	0	FALSE	FALSE	FALSE	FALSE	-0.120615	-0.368172	0.126942	0.339756
Bacteria	Firmicutes	Erysipelotrichia	Erysipelotrichales	Erysipelotrichaceae	Erysipelatoclostridium	[Clostridium] spiroforme	0	FALSE	FALSE	FALSE	FALSE	-0.14311	-0.437962	0.151741	0.341597
Bacteria	Firmicutes	Clostridia	Clostridiales	Ruminococcaceae	Hydrogenoanaerobacterium	Hydrogenoanaerobacterium saccharovorans	1	FALSE	FALSE	FALSE	FALSE	-0.0865145	-0.265719	0.0926905	0.344185
Bacteria	Proteobacteria	Betaproteobacteria	Burkholderiales	Sutterellaceae	Sutterella	Sutterella wadsworthensis	0	FALSE	FALSE	FALSE	FALSE	0.248126	-0.268571	0.764823	0.346741
Bacteria	Firmicutes	Bacilli	Lactobacillales	Streptococcaceae	Streptococcus	Streptococcus halotolerans	0	FALSE	FALSE	FALSE	FALSE	-0.122508	-0.378342	0.133326	0.348108
Bacteria	Firmicutes	Clostridia	Clostridiales	Eubacteriaceae	Eubacterium	Eubacterium sp. CAG:180	0	FALSE	FALSE	FALSE	FALSE	0.244153	-0.266453	0.75476	0.348806
Bacteria	Firmicutes	Bacilli	Bacillales	Bacillaceae	Bacillus	Bacillus thermotolerans	0	FALSE	FALSE	FALSE	FALSE	0.142816	-0.15609	0.441723	0.349176
Bacteria	Actinobacteria	Actinobacteria	Bifidobacteriales	Bifidobacteriaceae	Bifidobacterium	Bifidobacterium subtile	0	FALSE	FALSE	FALSE	FALSE	-0.166906	-0.516614	0.182801	0.349702
Bacteria	Firmicutes	Clostridia	Clostridiales	Lachnospiraceae	Blautia	Blautia hydrogenotrophica	0	FALSE	FALSE	FALSE	FALSE	0.0579639	-0.0636559	0.179584	0.350384
Bacteria	Firmicutes	Clostridia	Clostridiales	Ruminococcaceae	Ruminococcus	Ruminococcus lactaris	0	FALSE	FALSE	FALSE	FALSE	0.0823725	-0.0905926	0.255338	0.35075
Bacteria	Firmicutes	Clostridia	Clostridiales	Lachnospiraceae	Cellulosilyticum	Cellulosilyticum ruminicola	0	FALSE	FALSE	FALSE	FALSE	-0.11545	-0.35814	0.12724	0.351284
Bacteria	Actinobacteria	Coriobacteriia	Coriobacteriales	Coriobacteriaceae	Collinsella	Collinsella tanakaei	0	FALSE	FALSE	FALSE	FALSE	-0.110459	-0.342899	0.12198	0.351782
Bacteria	Firmicutes	Bacilli	Lactobacillales	Streptococcaceae	Streptococcus	Streptococcus dysgalactiae	0	FALSE	FALSE	FALSE	FALSE	-0.144214	-0.448251	0.159822	0.352679
Bacteria	Firmicutes	Bacilli	Lactobacillales	Streptococcaceae	Streptococcus	Streptococcus parauberis	0	FALSE	FALSE	FALSE	FALSE	-0.13221	-0.411354	0.146934	0.353397
Bacteria	Firmicutes	Bacilli	Lactobacillales	Lactobacillaceae	Lactobacillus	Lactobacillus equi	1	FALSE	FALSE	FALSE	FALSE	-0.139283	-0.433388	0.154823	0.353444
Bacteria	Firmicutes	Clostridia	Clostridiales	Eubacteriaceae	Eubacterium	Eubacterium sp. CAG:248	0	FALSE	FALSE	FALSE	FALSE	-0.153139	-0.476624	0.170346	0.353623
Bacteria	Firmicutes	Clostridia	Clostridiales	Ruminococcaceae	Ruminiclostridium	[Eubacterium] siraeum	0	FALSE	FALSE	FALSE	FALSE	0.176883	-0.196809	0.550575	0.353688
Bacteria	Firmicutes	Clostridia	Clostridiales	Lachnospiraceae	Coprococcus	Coprococcus sp. HPP0048	0	FALSE	FALSE	FALSE	FALSE	-0.0885713	-0.275726	0.0985837	0.353778
Bacteria	Firmicutes	Clostridia	Clostridiales	Lachnospiraceae	Marvinbryantia	Marvinbryantia formatexigens	0	FALSE	FALSE	FALSE	FALSE	0.0618798	-0.0696386	0.193398	0.356579
Bacteria	Synergistetes	Synergistia	Synergistales	Synergistaceae	Cloacibacillus	Cloacibacillus porcorum	0	FALSE	FALSE	FALSE	FALSE	0.159235	-0.180525	0.498994	0.358457
Bacteria	Bacteroidetes	Bacteroidia	Bacteroidales	Prevotellaceae	Prevotella	Prevotella sp. CAG:1058	0	FALSE	FALSE	FALSE	FALSE	0.178008	-0.202075	0.558091	0.358794
Bacteria	Verrucomicrobia	Verrucomicrobiae	Verrucomicrobiales	Akkermansiaceae	Akkermansia	Akkermansia sp. KLE1798	0	FALSE	FALSE	FALSE	FALSE	0.233475	-0.265589	0.732538	0.359322
Bacteria	Proteobacteria	Alphaproteobacteria	Rhodospirillales	Rhodospirillaceae	Azospirillum	Azospirillum sp. 47_25	0	FALSE	FALSE	FALSE	FALSE	0.251321	-0.28708	0.789722	0.360384
Bacteria	Verrucomicrobia	Verrucomicrobiae	Verrucomicrobiales	Akkermansiaceae	Akkermansia	Akkermansia sp. KLE1605	0	FALSE	FALSE	FALSE	FALSE	0.2324	-0.265806	0.730606	0.360711
Bacteria	Firmicutes	Bacilli	Lactobacillales	Streptococcaceae	Streptococcus	Streptococcus entericus	0	FALSE	FALSE	FALSE	FALSE	-0.113217	-0.355976	0.129542	0.360812
Bacteria	Firmicutes	Clostridia	Clostridiales	Lachnospiraceae	Butyrivibrio	Butyrivibrio sp. AE3003	0	FALSE	FALSE	FALSE	FALSE	-0.069036	-0.217095	0.0790228	0.360917
Bacteria	Firmicutes	Bacilli	Lactobacillales	Streptococcaceae	Streptococcus	Streptococcus gordonii	0	FALSE	FALSE	FALSE	FALSE	-0.163081	-0.512901	0.186738	0.361007
Bacteria	Firmicutes	Clostridia	Clostridiales	Eubacteriaceae	Eubacterium	Eubacterium sp. 45_250	0	FALSE	FALSE	FALSE	FALSE	0.187178	-0.214395	0.588751	0.361085
Bacteria	Actinobacteria	Actinobacteria	Bifidobacteriales	Bifidobacteriaceae	Bifidobacterium	Bifidobacterium thermophilum	0	FALSE	FALSE	FALSE	FALSE	0.087344	-0.100754	0.275442	0.362897
Bacteria	Proteobacteria	Alphaproteobacteria	Rhodospirillales	Rhodospirillaceae	Rhodospirillum	Rhodospirillum sp. UNK.MGS-17	0	FALSE	FALSE	FALSE	FALSE	0.248045	-0.286403	0.782493	0.363146
Bacteria	Actinobacteria	Actinobacteria	Bifidobacteriales	Bifidobacteriaceae	Scardovia	Scardovia inopinata	0	FALSE	FALSE	FALSE	FALSE	-0.119652	-0.377761	0.138457	0.363706
Bacteria	Spirochaetes	Spirochaetia	Spirochaetales	Spirochaetaceae	Sphaerochaeta	Sphaerochaeta sp. Phil3	0	FALSE	FALSE	FALSE	FALSE	0.134282	-0.1562	0.424765	0.365051
Bacteria	Spirochaetes	Spirochaetia	Spirochaetales	Spirochaetaceae	Treponema	Treponema putidum	0	FALSE	FALSE	FALSE	FALSE	0.0906433	-0.105472	0.286759	0.365134
Bacteria	Bacteroidetes	Bacteroidia	Bacteroidales	Prevotellaceae	Prevotellamassilia	Prevotellamassilia timonensis	0	FALSE	FALSE	FALSE	FALSE	-0.104314	-0.330314	0.121686	0.365785
Bacteria	Firmicutes	Clostridia	Clostridiales	Lachnospiraceae	Pseudobutyrivibrio	Pseudobutyrivibrio sp. UC1225	0	FALSE	FALSE	FALSE	FALSE	0.0755403	-0.0881659	0.239246	0.365918
Bacteria	Firmicutes	Clostridia	Clostridiales	Lachnospiraceae	Dorea	Dorea longicatena	0	FALSE	FALSE	FALSE	FALSE	-0.0731567	-0.232908	0.0865946	0.369561
Bacteria	Firmicutes	Clostridia	Clostridiales	Lachnospiraceae	Blautia	Blautia hydrogenotrophica CAG:147	0	FALSE	FALSE	FALSE	FALSE	0.178981	-0.212659	0.570622	0.37054
Bacteria	Firmicutes	Clostridia	Clostridiales	Lachnospiraceae		Lachnospiraceae bacterium COE1	0	FALSE	FALSE	FALSE	FALSE	0.0608989	-0.0731415	0.194939	0.373344
Bacteria	Bacteroidetes	Bacteroidia	Bacteroidales	Bacteroidaceae	Bacteroides	Bacteroides faecis CAG:32	0	FALSE	FALSE	FALSE	FALSE	0.130857	-0.157197	0.41891	0.373401
Bacteria	Firmicutes	Bacilli	Lactobacillales	Lactobacillaceae	Lactobacillus	Lactobacillus paracasei	0	FALSE	FALSE	FALSE	FALSE	-0.173821	-0.556782	0.209141	0.373815
Bacteria	Actinobacteria	Coriobacteriia	Coriobacteriales	Coriobacteriaceae		Coriobacteriaceae bacterium BV3Ac1	0	FALSE	FALSE	FALSE	FALSE	0.139663	-0.168584	0.44791	0.374654
Bacteria	Firmicutes	Negativicutes	Acidaminococcales	Acidaminococcaceae	Acidaminococcus	Acidaminococcus fermentans	0	FALSE	FALSE	FALSE	FALSE	0.081812	-0.0990218	0.262646	0.375364
Bacteria	Actinobacteria	Coriobacteriia	Coriobacteriales	Coriobacteriaceae	Enorma	Enorma timonensis	0	FALSE	FALSE	FALSE	FALSE	0.0920957	-0.112162	0.296353	0.376986
Bacteria	Actinobacteria	Actinobacteria	Actinomycetales	Actinomycetaceae	Mobiluncus	Mobiluncus mulieris	0	FALSE	FALSE	FALSE	FALSE	0.0547922	-0.0667975	0.176382	0.377248
Bacteria	Proteobacteria	Gammaproteobacteria	Enterobacterales	Erwiniaceae	Pantoea	Pantoea agglomerans	0	FALSE	FALSE	FALSE	FALSE	-0.115546	-0.372604	0.141512	0.378455
Bacteria	Proteobacteria	Gammaproteobacteria	Enterobacterales	Yersiniaceae	Yersinia	Yersinia pestis	0	FALSE	FALSE	FALSE	FALSE	0.19248	-0.236459	0.621419	0.379259
Bacteria	Bacteroidetes	Saprospiria	Saprospirales	Haliscomenobacteraceae	Phaeodactylibacter	Phaeodactylibacter xiamenensis	0	FALSE	FALSE	FALSE	FALSE	-0.166587	-0.538025	0.20485	0.379516
Bacteria	Firmicutes	Clostridia	Clostridiales	Defluviitaleaceae	Defluviitalea	Defluviitalea phaphyphila	0	FALSE	FALSE	FALSE	FALSE	-0.0932664	-0.301259	0.114726	0.379602
Bacteria	Bacteroidetes	Bacteroidia	Bacteroidales	Bacteroidaceae	Bacteroides	Bacteroides sp. 41_26	0	FALSE	FALSE	FALSE	FALSE	0.104422	-0.129086	0.337931	0.380904
Bacteria	Proteobacteria	Betaproteobacteria	Burkholderiales	Burkholderiaceae	Ralstonia	Ralstonia mannitolilytica	0	FALSE	FALSE	FALSE	FALSE	-0.149594	-0.484225	0.185037	0.38106
Bacteria	Firmicutes	Clostridia	Clostridiales	Clostridiaceae	Beduini	Beduini massiliensis	0	FALSE	FALSE	FALSE	FALSE	0.0726872	-0.0900842	0.235459	0.381573
Bacteria	Firmicutes	Bacilli	Lactobacillales	Streptococcaceae	Streptococcus	Streptococcus agalactiae	0	FALSE	FALSE	FALSE	FALSE	-0.13299	-0.431019	0.165039	0.381923
Bacteria	Bacteroidetes	Bacteroidia	Bacteroidales	Bacteroidaceae	Bacteroides	Bacteroides coprophilus	0	FALSE	FALSE	FALSE	FALSE	0.063605	-0.0791353	0.206345	0.382598
Bacteria	Firmicutes					Firmicutes bacterium CAG:240	0	FALSE	FALSE	FALSE	FALSE	0.190492	-0.237302	0.618286	0.382929
Bacteria						bacterium MS4	0	FALSE	FALSE	FALSE	FALSE	0.0915586	-0.114895	0.298012	0.384862
Bacteria	Firmicutes	Clostridia	Clostridiales	Clostridiaceae	Clostridium	Clostridium sp. CAG:91	0	FALSE	FALSE	FALSE	FALSE	-0.152833	-0.497557	0.191892	0.385007
Bacteria	Bacteroidetes	Bacteroidia	Bacteroidales	Bacteroidaceae	Bacteroides	Bacteroides fluxus	0	FALSE	FALSE	FALSE	FALSE	0.0669527	-0.084357	0.218262	0.385929
Bacteria	Firmicutes	Bacilli	Lactobacillales	Streptococcaceae	Lactococcus	Lactococcus piscium	0	FALSE	FALSE	FALSE	FALSE	-0.131673	-0.429395	0.166049	0.386164
Bacteria	Bacteroidetes	Bacteroidia	Bacteroidales	Prevotellaceae	Prevotella	Prevotella nanceiensis	0	FALSE	FALSE	FALSE	FALSE	0.121766	-0.153786	0.397317	0.386562
Bacteria	Firmicutes	Clostridia	Clostridiales	Ruminococcaceae	Ruminiclostridium	[Clostridium] leptum	0	FALSE	FALSE	FALSE	FALSE	0.0759575	-0.0962188	0.248134	0.387355
Bacteria	Synergistetes	Synergistia	Synergistales	Synergistaceae	Fretibacterium	Fretibacterium fastidiosum	0	FALSE	FALSE	FALSE	FALSE	0.0974842	-0.123688	0.318657	0.387785
Bacteria	Verrucomicrobia	Verrucomicrobiae	Verrucomicrobiales	Akkermansiaceae	Akkermansia	Akkermansia sp. KLE1797	0	FALSE	FALSE	FALSE	FALSE	0.219374	-0.279379	0.718128	0.388771
Bacteria	Bacteroidetes	Bacteroidia	Bacteroidales	Prevotellaceae	Prevotella	Prevotella sp. CAG:604	0	FALSE	FALSE	FALSE	FALSE	-0.245385	-0.80461	0.31384	0.389906
Bacteria	Fusobacteria	Fusobacteriia	Fusobacteriales	Fusobacteriaceae	Fusobacterium	Fusobacterium nucleatum	0	FALSE	FALSE	FALSE	FALSE	-0.175791	-0.576905	0.225324	0.390487
Bacteria	Actinobacteria	Coriobacteriia	Eggerthellales	Eggerthellaceae		Eggerthellaceae bacterium AT8	0	FALSE	FALSE	FALSE	FALSE	0.062105	-0.0804636	0.204674	0.393349
Bacteria	Firmicutes	Clostridia	Clostridiales	Lachnospiraceae	Blautia	Blautia schinkii	0	FALSE	FALSE	FALSE	FALSE	0.0378388	-0.0492027	0.12488	0.39432
Bacteria	Proteobacteria	Gammaproteobacteria	Enterobacterales	Hafniaceae	Hafnia	Hafnia sp. HMSC23F03	0	FALSE	FALSE	FALSE	FALSE	-0.123934	-0.409943	0.162074	0.395841
Bacteria	Firmicutes	Bacilli	Lactobacillales	Aerococcaceae	Facklamia	Facklamia hominis	0	FALSE	FALSE	FALSE	FALSE	-0.120347	-0.398402	0.157708	0.396392
Bacteria	Firmicutes	Clostridia	Clostridiales	Lachnospiraceae	Lachnoanaerobaculum	Lachnoanaerobaculum saburreum	0	FALSE	FALSE	FALSE	FALSE	0.060553	-0.0796203	0.200726	0.3973
Bacteria	Firmicutes	Clostridia	Clostridiales	Ruminococcaceae	Ruminococcus	Ruminococcus sp. Zagget7	0	FALSE	FALSE	FALSE	FALSE	0.0797356	-0.105914	0.265385	0.400028
Bacteria	Firmicutes	Bacilli	Lactobacillales	Enterococcaceae	Enterococcus	Enterococcus massiliensis	0	FALSE	FALSE	FALSE	FALSE	0.125727	-0.167065	0.41852	0.400124
Bacteria	Bacteroidetes	Bacteroidia	Bacteroidales	Bacteroidaceae	Bacteroides	Bacteroides reticulotermitis	0	FALSE	FALSE	FALSE	FALSE	0.077097	-0.102637	0.256831	0.400626
Bacteria	Firmicutes	Negativicutes	Acidaminococcales	Acidaminococcaceae	Acidaminococcus	Acidaminococcus intestini CAG:325	0	FALSE	FALSE	FALSE	FALSE	0.259762	-0.34631	0.865834	0.401012
Bacteria	Bacteroidetes	Bacteroidia	Bacteroidales	Bacteroidaceae	Bacteroides	Bacteroides pyogenes	0	FALSE	FALSE	FALSE	FALSE	0.0691461	-0.0926686	0.230961	0.402422
Archaea	Euryarchaeota	Methanomicrobia	Methanosarcinales	Methanosarcinaceae	Methanosarcina	Methanosarcina mazei	0	FALSE	FALSE	FALSE	FALSE	0.146421	-0.198669	0.491511	0.405754
Bacteria	Firmicutes	Clostridia	Clostridiales	Lachnospiraceae		Lachnospiraceae bacterium NLAE-zl-G231	0	FALSE	FALSE	FALSE	FALSE	0.119069	-0.16193	0.400069	0.406377
Bacteria	Actinobacteria	Actinobacteria	Bifidobacteriales	Bifidobacteriaceae	Bifidobacterium	Bifidobacterium mongoliense	0	FALSE	FALSE	FALSE	FALSE	-0.124663	-0.418955	0.169629	0.406522
Bacteria	Firmicutes	Bacilli	Bacillales		Gemella	Gemella haemolysans	0	FALSE	FALSE	FALSE	FALSE	-0.12494	-0.420435	0.170555	0.407396
Bacteria	Proteobacteria	Gammaproteobacteria	Pseudomonadales	Moraxellaceae	Acinetobacter	Acinetobacter sp. N54.MGS-139	0	FALSE	FALSE	FALSE	FALSE	-0.109932	-0.369994	0.15013	0.407508
Bacteria	Actinobacteria	Coriobacteriia	Coriobacteriales	Atopobiaceae	Atopobium	Atopobium rimae	0	FALSE	FALSE	FALSE	FALSE	0.10828	-0.148813	0.365373	0.409223
Bacteria	Proteobacteria	Gammaproteobacteria	Enterobacterales	Enterobacteriaceae	Siccibacter	Siccibacter turicensis	0	FALSE	FALSE	FALSE	FALSE	0.152373	-0.209714	0.514459	0.409613
Bacteria	Bacteroidetes	Bacteroidia	Bacteroidales	Odoribacteraceae	Butyricimonas	Butyricimonas sp. Marseille-P2440	0	FALSE	FALSE	FALSE	FALSE	0.102459	-0.141338	0.346256	0.410231
Bacteria	Proteobacteria	Betaproteobacteria	Neisseriales	Neisseriaceae	Neisseria	Neisseria mucosa	0	FALSE	FALSE	FALSE	FALSE	-0.117555	-0.398321	0.163211	0.411982
Bacteria	Proteobacteria	Gammaproteobacteria	Enterobacterales	Enterobacteriaceae	Mangrovibacter	Mangrovibacter sp. MFB070	0	FALSE	FALSE	FALSE	FALSE	0.135581	-0.188287	0.459449	0.412051
Bacteria	Firmicutes	Clostridia	Clostridiales	Lachnospiraceae	Eisenbergiella	Eisenbergiella tayi	0	FALSE	FALSE	FALSE	FALSE	0.105276	-0.146747	0.3573	0.413063
Bacteria	Bacteroidetes	Bacteroidia	Bacteroidales	Porphyromonadaceae		Porphyromonadaceae bacterium COT-184 OH4590	0	FALSE	FALSE	FALSE	FALSE	0.104623	-0.146295	0.355542	0.413919
Bacteria	Firmicutes	Clostridia	Clostridiales	Heliobacteriaceae	Heliobacterium	Heliobacterium sp. N15.MGS-306	1	FALSE	FALSE	FALSE	FALSE	-0.0511085	-0.174049	0.0718323	0.415313
Bacteria	Firmicutes	Clostridia	Clostridiales	Peptostreptococcaceae	Clostridioides	Clostridioides difficile	0	FALSE	FALSE	FALSE	FALSE	0.046966	-0.0660202	0.159952	0.415356
Bacteria	Firmicutes	Bacilli	Lactobacillales	Streptococcaceae	Streptococcus	Streptococcus anginosus	0	FALSE	FALSE	FALSE	FALSE	-0.138686	-0.473063	0.19569	0.416385
Bacteria	Firmicutes	Clostridia	Clostridiales	Lachnospiraceae	Butyrivibrio	Butyrivibrio sp. AE3009	0	FALSE	FALSE	FALSE	FALSE	-0.0950893	-0.324377	0.134198	0.416436
Bacteria	Bacteroidetes	Bacteroidia	Bacteroidales	Porphyromonadaceae	Paludibacter	Paludibacter propionicigenes	0	FALSE	FALSE	FALSE	FALSE	0.0924134	-0.130623	0.31545	0.416856
Bacteria	Bacteroidetes	Flavobacteriia	Flavobacteriales	Flavobacteriaceae	Capnocytophaga	Capnocytophaga sputigena	0	FALSE	FALSE	FALSE	FALSE	0.0846335	-0.119632	0.288899	0.416869
Bacteria	Firmicutes	Clostridia	Clostridiales	Lachnospiraceae	Lachnoanaerobaculum	Lachnoanaerobaculum sp. OBRC5-5	0	FALSE	FALSE	FALSE	FALSE	0.0564874	-0.0799385	0.192913	0.417183
Bacteria	Firmicutes	Clostridia	Clostridiales	Clostridiaceae	Clostridium	Clostridium sp. CAG:568	0	FALSE	FALSE	FALSE	FALSE	-0.177485	-0.606432	0.251461	0.4175
Bacteria	Firmicutes	Clostridia	Clostridiales	Eubacteriaceae	Eubacterium	[Eubacterium] cellulosolvens	0	FALSE	FALSE	FALSE	FALSE	-0.0579269	-0.198135	0.0822814	0.418199
Bacteria	Bacteroidetes	Bacteroidia	Bacteroidales	Bacteroidaceae	Bacteroides	Bacteroides stercoris	0	FALSE	FALSE	FALSE	FALSE	-0.107541	-0.368034	0.152952	0.418551
Bacteria	Bacteroidetes	Bacteroidia	Bacteroidales	Bacteroidaceae	Bacteroides	Bacteroides paurosaccharolyticus	0	FALSE	FALSE	FALSE	FALSE	0.0810478	-0.115397	0.277492	0.418848
Bacteria	Bacteroidetes	Bacteroidia	Bacteroidales			Bacteroidales bacterium K1	0	FALSE	FALSE	FALSE	FALSE	-0.104848	-0.359486	0.14979	0.419773
Bacteria	Proteobacteria	Gammaproteobacteria	Enterobacterales	Enterobacteriaceae	Escherichia	Escherichia vulneris	0	FALSE	FALSE	FALSE	FALSE	0.143919	-0.206442	0.494281	0.42088
Bacteria	Firmicutes	Clostridia	Clostridiales	Lachnospiraceae		Lachnospiraceae bacterium TF01-11	0	FALSE	FALSE	FALSE	FALSE	-0.05476	-0.188504	0.0789839	0.42239
Bacteria	Actinobacteria	Actinobacteria	Bifidobacteriales	Bifidobacteriaceae	Bifidobacterium	Bifidobacterium aesculapii	0	FALSE	FALSE	FALSE	FALSE	0.0945187	-0.136759	0.325796	0.42325
Bacteria	Actinobacteria	Actinobacteria	Actinomycetales	Actinomycetaceae	Trueperella	Trueperella pyogenes	0	FALSE	FALSE	FALSE	FALSE	0.0984906	-0.142514	0.339495	0.423265
Bacteria	Proteobacteria	Deltaproteobacteria	Desulfovibrionales	Desulfovibrionaceae	Desulfovibrio	Desulfovibrio fairfieldensis	0	FALSE	FALSE	FALSE	FALSE	0.180098	-0.261312	0.621508	0.424016
Bacteria	Firmicutes	Bacilli	Lactobacillales	Lactobacillaceae	Lactobacillus	Lactobacillus casei	0	FALSE	FALSE	FALSE	FALSE	-0.149857	-0.517299	0.217584	0.424205
Bacteria	Actinobacteria	Coriobacteriia	Coriobacteriales	Atopobiaceae	Atopobium	Atopobium parvulum	0	FALSE	FALSE	FALSE	FALSE	0.127424	-0.185021	0.439869	0.424216
Bacteria	Bacteroidetes	Bacteroidia	Bacteroidales		Phocaeicola	Phocaeicola abscessus	0	FALSE	FALSE	FALSE	FALSE	-0.0930679	-0.321826	0.13569	0.425341
Bacteria	Spirochaetes	Spirochaetia	Spirochaetales	Spirochaetaceae	Treponema	Treponema medium	0	FALSE	FALSE	FALSE	FALSE	0.151036	-0.22036	0.522432	0.425534
Bacteria	Bacteroidetes	Bacteroidia	Bacteroidales	Prevotellaceae	Prevotella	Prevotella sp. MSX73	0	FALSE	FALSE	FALSE	FALSE	-0.145031	-0.502897	0.212834	0.427132
Bacteria	Firmicutes	Erysipelotrichia	Erysipelotrichales	Erysipelotrichaceae	Massiliomicrobiota	Massiliomicrobiota timonensis	0	FALSE	FALSE	FALSE	FALSE	-0.118675	-0.411725	0.174375	0.427476
Bacteria						Candidatus Gastranaerophilales bacterium MH_37	0	FALSE	FALSE	FALSE	FALSE	0.111239	-0.163736	0.386215	0.42796
Bacteria	Actinobacteria	Actinobacteria	Actinomycetales	Actinomycetaceae	Actinomyces	Actinomyces israelii	0	FALSE	FALSE	FALSE	FALSE	-0.134539	-0.467233	0.198155	0.428129
Bacteria	Firmicutes	Clostridia	Clostridiales	Clostridiaceae	Clostridium	Clostridium sp. CAG:505	0	FALSE	FALSE	FALSE	FALSE	0.162889	-0.240252	0.566031	0.428522
Bacteria	Firmicutes	Bacilli	Lactobacillales	Lactobacillaceae	Lactobacillus	Lactobacillus fermentum	0	FALSE	FALSE	FALSE	FALSE	-0.172565	-0.60044	0.255311	0.429373
Bacteria	Firmicutes	Clostridia	Clostridiales	Lachnospiraceae		Lachnospiraceae bacterium AC3007	0	FALSE	FALSE	FALSE	FALSE	-0.0986001	-0.343264	0.146064	0.42972
Bacteria	Firmicutes	Bacilli	Lactobacillales	Streptococcaceae	Streptococcus	Streptococcus parasanguinis	0	FALSE	FALSE	FALSE	FALSE	-0.127723	-0.446011	0.190565	0.431692
Bacteria	Bacteroidetes	Bacteroidia	Bacteroidales	Bacteroidaceae	Bacteroides	Bacteroides vulgatus	0	FALSE	FALSE	FALSE	FALSE	0.0760148	-0.114221	0.266251	0.433644
Bacteria	Firmicutes	Bacilli	Bacillales	Thermoactinomycetaceae	Novibacillus	Novibacillus thermophilus	0	FALSE	FALSE	FALSE	FALSE	0.114127	-0.172329	0.400583	0.434994
Bacteria						Candidatus Melainabacteria bacterium LEY3_CP_29_8	0	FALSE	FALSE	FALSE	FALSE	0.077335	-0.117085	0.271755	0.435728
Bacteria	Firmicutes	Clostridia	Clostridiales	Ruminococcaceae	Ruminococcus	Ruminococcus sp. CAG:563	0	FALSE	FALSE	FALSE	FALSE	-0.150165	-0.528296	0.227966	0.436478
Bacteria	Firmicutes	Clostridia	Clostridiales	Lachnospiraceae	Roseburia	Roseburia faecis	0	FALSE	FALSE	FALSE	FALSE	-0.0845018	-0.297688	0.128685	0.437343
Bacteria	Firmicutes	Clostridia	Clostridiales	Lachnospiraceae	Lachnoclostridium	[Clostridium] clostridioforme	0	FALSE	FALSE	FALSE	FALSE	0.0603526	-0.0924616	0.213167	0.439002
Bacteria	Actinobacteria	Actinobacteria	Micrococcales	Micrococcaceae	Rothia	Rothia dentocariosa	0	FALSE	FALSE	FALSE	FALSE	-0.141109	-0.498814	0.216597	0.439534
Bacteria	Firmicutes	Clostridia	Clostridiales	Lachnospiraceae	Pseudobutyrivibrio	Pseudobutyrivibrio ruminis	0	FALSE	FALSE	FALSE	FALSE	-0.0464342	-0.16431	0.0714414	0.44018
Bacteria	Firmicutes					Firmicutes bacterium CAG:270	0	FALSE	FALSE	FALSE	FALSE	-0.124575	-0.441663	0.192513	0.441404
Bacteria	Firmicutes	Clostridia	Clostridiales			Clostridiales bacterium NK3B98	0	FALSE	FALSE	FALSE	FALSE	0.105385	-0.163001	0.373772	0.441646
Bacteria	Firmicutes	Clostridia	Clostridiales	Clostridiaceae	Clostridium	Clostridium neonatale	0	FALSE	FALSE	FALSE	FALSE	-0.103427	-0.367862	0.161007	0.443435
Bacteria	Bacteroidetes	Bacteroidia	Bacteroidales	Prevotellaceae	Prevotella	Prevotella sp. kh1p2	0	FALSE	FALSE	FALSE	FALSE	-0.13978	-0.497269	0.217708	0.443575
Bacteria	Actinobacteria	Coriobacteriia	Coriobacteriales	Atopobiaceae	Atopobium	Atopobium sp. BS2	0	FALSE	FALSE	FALSE	FALSE	0.118702	-0.185346	0.42275	0.444275
Bacteria	Bacteroidetes	Bacteroidia	Bacteroidales	Prevotellaceae	Prevotella	Prevotella sp. S7-1-8	0	FALSE	FALSE	FALSE	FALSE	0.0540422	-0.0845332	0.192618	0.444768
Bacteria	Firmicutes	Bacilli	Lactobacillales	Streptococcaceae	Streptococcus	Streptococcus porci	0	FALSE	FALSE	FALSE	FALSE	-0.0620923	-0.221559	0.0973746	0.445479
Bacteria	Firmicutes	Tissierellia	Tissierellales	Peptoniphilaceae	Peptoniphilus	Peptoniphilus harei	0	FALSE	FALSE	FALSE	FALSE	-0.119459	-0.427338	0.188419	0.447076
Bacteria	Firmicutes	Clostridia	Clostridiales	Lachnospiraceae	Lachnoclostridium	[Clostridium] celerecrescens	0	FALSE	FALSE	FALSE	FALSE	0.0373017	-0.0590257	0.133629	0.447979
Bacteria	Actinobacteria	Actinobacteria	Streptomycetales	Streptomycetaceae	Streptomyces	Streptomyces kanamyceticus	0	FALSE	FALSE	FALSE	FALSE	-0.0718229	-0.257314	0.113668	0.448019
Bacteria	Firmicutes	Clostridia	Clostridiales	Lachnospiraceae	Blautia	Blautia sp. KLE 1732	0	FALSE	FALSE	FALSE	FALSE	-0.0581706	-0.208832	0.0924907	0.449312
Bacteria	Bacteroidetes	Bacteroidia	Bacteroidales	Prevotellaceae	Prevotella	Prevotella dentalis	0	FALSE	FALSE	FALSE	FALSE	-0.144076	-0.517435	0.229283	0.449559
Bacteria	Firmicutes	Clostridia	Clostridiales	Clostridiales Family XIII. Incertae Sedis		[Eubacterium] brachy	0	FALSE	FALSE	FALSE	FALSE	-0.126192	-0.454738	0.202355	0.451678
Bacteria	Firmicutes	Clostridia	Clostridiales	Peptococcaceae	Peptococcus	Peptococcus niger	0	FALSE	FALSE	FALSE	FALSE	0.0914344	-0.147309	0.330177	0.452983
Bacteria	Bacteroidetes	Bacteroidia	Bacteroidales	Marinilabiliaceae	Alkaliflexus	Alkaliflexus imshenetskii	0	FALSE	FALSE	FALSE	FALSE	-0.0941915	-0.340272	0.151889	0.453238
Bacteria	Firmicutes	Erysipelotrichia	Erysipelotrichales	Erysipelotrichaceae	Catenibacterium	Catenibacterium mitsuokai	0	FALSE	FALSE	FALSE	FALSE	0.151476	-0.244975	0.547926	0.454049
Bacteria	Chlamydiae	Chlamydiia	Parachlamydiales	Waddliaceae	Waddlia	Waddlia chondrophila	0	FALSE	FALSE	FALSE	FALSE	0.133293	-0.215779	0.482366	0.45432
Bacteria	Actinobacteria	Coriobacteriia	Coriobacteriales	Coriobacteriaceae	Senegalimassilia	Senegalimassilia anaerobia	0	FALSE	FALSE	FALSE	FALSE	0.11211	-0.181496	0.405716	0.454335
Bacteria	Firmicutes	Bacilli	Bacillales	Alicyclobacillaceae	Tumebacillus	Tumebacillus flagellatus	0	FALSE	FALSE	FALSE	FALSE	0.0965348	-0.156407	0.349477	0.454559
Bacteria	Proteobacteria	Gammaproteobacteria	Enterobacterales	Enterobacteriaceae	Klebsiella	Klebsiella oxytoca	0	FALSE	FALSE	FALSE	FALSE	-0.176385	-0.638657	0.285886	0.45466
Bacteria	Bacteroidetes	Bacteroidia	Bacteroidales	Prevotellaceae	Prevotella	Prevotella sp. 10(H)	0	FALSE	FALSE	FALSE	FALSE	0.0950905	-0.155649	0.34583	0.457409
Bacteria	Bacteroidetes	Bacteroidia	Bacteroidales	Bacteroidaceae	Bacteroides	Bacteroides fragilis	0	FALSE	FALSE	FALSE	FALSE	0.0764951	-0.1256	0.27859	0.458276
Bacteria	Bacteroidetes	Bacteroidia	Bacteroidales	Prevotellaceae	Prevotella	Prevotella ruminicola	0	FALSE	FALSE	FALSE	FALSE	-0.149489	-0.545391	0.246413	0.459368
Bacteria	Firmicutes	Clostridia	Clostridiales	Lachnospiraceae	Anaerosporobacter	Anaerosporobacter mobilis	0	FALSE	FALSE	FALSE	FALSE	-0.0501113	-0.182867	0.082644	0.45951
Bacteria	Bacteroidetes	Bacteroidia	Bacteroidales	Porphyromonadaceae	Porphyromonas	Porphyromonas asaccharolytica	0	FALSE	FALSE	FALSE	FALSE	0.117862	-0.196207	0.431931	0.462127
Bacteria	Bacteroidetes	Bacteroidia	Bacteroidales	Bacteroidaceae	Bacteroides	Bacteroides ovatus	0	FALSE	FALSE	FALSE	FALSE	0.0750789	-0.125422	0.27558	0.463103
Bacteria	Firmicutes	Clostridia	Clostridiales	Lachnospiraceae	Butyrivibrio	Butyrivibrio sp. INlla14	0	FALSE	FALSE	FALSE	FALSE	0.0699878	-0.117053	0.257029	0.463428
Bacteria	Bacteroidetes	Bacteroidia	Bacteroidales	Prevotellaceae	Alloprevotella	Alloprevotella rava	0	FALSE	FALSE	FALSE	FALSE	-0.0779442	-0.286562	0.130673	0.4641
Bacteria	Bacteroidetes	Bacteroidia	Bacteroidales	Porphyromonadaceae	Porphyromonas	Porphyromonas macacae	0	FALSE	FALSE	FALSE	FALSE	0.10042	-0.168494	0.369335	0.464331
Bacteria	Firmicutes	Bacilli	Lactobacillales	Lactobacillaceae	Lactobacillus	Lactobacillus pasteurii	0	FALSE	FALSE	FALSE	FALSE	0.0830385	-0.139456	0.305533	0.464586
Bacteria	Bacteroidetes	Bacteroidia	Bacteroidales	Odoribacteraceae	Culturomica	Culturomica massiliensis	0	FALSE	FALSE	FALSE	FALSE	-0.0588535	-0.216935	0.0992282	0.465685
Bacteria	Actinobacteria	Coriobacteriia	Coriobacteriales	Atopobiaceae	Atopobium	Atopobium deltae	0	FALSE	FALSE	FALSE	FALSE	0.104335	-0.177362	0.386032	0.467986
Bacteria	Firmicutes	Tissierellia				Tissierellia bacterium S7-1-4	0	FALSE	FALSE	FALSE	FALSE	0.115749	-0.197028	0.428527	0.468359
Bacteria	Firmicutes	Clostridia	Clostridiales	Ruminococcaceae	Candidatus Soleaferrea	Candidatus Soleaferrea massiliensis	0	FALSE	FALSE	FALSE	FALSE	0.0630319	-0.107356	0.23342	0.468525
Bacteria	Proteobacteria	Gammaproteobacteria	Enterobacterales	Enterobacteriaceae	Franconibacter	Franconibacter pulveris	0	FALSE	FALSE	FALSE	FALSE	0.122849	-0.209241	0.45494	0.46853
Bacteria	Firmicutes	Clostridia	Clostridiales	Ruminococcaceae	Ruthenibacterium	Ruthenibacterium lactatiformans	0	FALSE	FALSE	FALSE	FALSE	0.0613903	-0.105634	0.228414	0.471387
Bacteria	Bacteroidetes	Bacteroidia	Bacteroidales	Prevotellaceae	Prevotella	Prevotella multiformis	0	FALSE	FALSE	FALSE	FALSE	-0.0785346	-0.292455	0.135386	0.47191
Bacteria	Firmicutes	Clostridia	Clostridiales	Clostridiaceae	Lactonifactor	Lactonifactor longoviformis	0	FALSE	FALSE	FALSE	FALSE	0.0326599	-0.0564904	0.12181	0.472845
Bacteria	Firmicutes	Clostridia	Clostridiales	Lachnospiraceae	Pseudobutyrivibrio	Pseudobutyrivibrio sp. JW11	0	FALSE	FALSE	FALSE	FALSE	0.0943199	-0.163172	0.351812	0.472897
Bacteria	Bacteroidetes	Bacteroidia	Bacteroidales	Rikenellaceae	Alistipes	Alistipes obesi	0	FALSE	FALSE	FALSE	FALSE	0.0895218	-0.156898	0.335941	0.476545
Bacteria	Actinobacteria	Actinobacteria	Actinomycetales	Actinomycetaceae	Actinomyces	Actinomyces meyeri	0	FALSE	FALSE	FALSE	FALSE	0.099761	-0.175184	0.374706	0.477091
Bacteria	Firmicutes	Clostridia	Clostridiales	Clostridiaceae	Clostridium	Clostridium polynesiense	0	FALSE	FALSE	FALSE	FALSE	0.104252	-0.183921	0.392425	0.478394
Bacteria	Firmicutes	Clostridia	Clostridiales	Clostridiaceae	Clostridium	Clostridium sp. CAG:226	0	FALSE	FALSE	FALSE	FALSE	0.145524	-0.257005	0.548052	0.478691
Bacteria	Proteobacteria	Betaproteobacteria	Burkholderiales			Burkholderiales bacterium GJ-E10	0	FALSE	FALSE	FALSE	FALSE	0.0994795	-0.178309	0.377268	0.48285
Bacteria	Firmicutes	Erysipelotrichia	Erysipelotrichales	Erysipelotrichaceae	Erysipelatoclostridium	[Clostridium] saccharogumia	0	FALSE	FALSE	FALSE	FALSE	0.0532749	-0.0956171	0.202167	0.48322
Bacteria	Firmicutes	Clostridia	Clostridiales	Lachnospiraceae		Lachnospiraceae bacterium AC2028	0	FALSE	FALSE	FALSE	FALSE	-0.0744882	-0.282725	0.133748	0.483342
Bacteria	Firmicutes	Clostridia	Clostridiales	Ruminococcaceae	Anaeromassilibacillus	Anaeromassilibacillus senegalensis	0	FALSE	FALSE	FALSE	FALSE	0.0704787	-0.126571	0.267528	0.48339
Bacteria	Bacteroidetes	Flavobacteriia	Flavobacteriales	Flavobacteriaceae	Cloacibacterium	Cloacibacterium normanense	0	FALSE	FALSE	FALSE	FALSE	0.12117	-0.218164	0.460503	0.48411
Bacteria	Firmicutes	Bacilli	Lactobacillales	Aerococcaceae	Facklamia	Facklamia languida	0	FALSE	FALSE	FALSE	FALSE	0.0931417	-0.169488	0.355771	0.48709
Bacteria	Bacteroidetes	Bacteroidia	Bacteroidales	Porphyromonadaceae	Porphyromonas	Porphyromonas sp. CAG:1061	0	FALSE	FALSE	FALSE	FALSE	0.119796	-0.218087	0.45768	0.487214
Bacteria	Firmicutes	Clostridia	Clostridiales	Ruminococcaceae	Ruminococcus	Ruminococcus sp. NK3A76	0	FALSE	FALSE	FALSE	FALSE	0.0874673	-0.15976	0.334695	0.488144
Bacteria	Firmicutes	Clostridia	Clostridiales	Ruminococcaceae	Ruminococcus	Ruminococcus obeum CAG:39	0	FALSE	FALSE	FALSE	FALSE	0.0710189	-0.129781	0.271818	0.488282
Bacteria	Firmicutes					Firmicutes bacterium CAG:238	0	FALSE	FALSE	FALSE	FALSE	-0.135724	-0.519805	0.248356	0.488658
Bacteria	Firmicutes	Clostridia	Clostridiales	Ruminococcaceae	Ruminiclostridium	[Clostridium] methylpentosum	0	FALSE	FALSE	FALSE	FALSE	0.0611925	-0.112106	0.234491	0.488991
Bacteria	Firmicutes	Clostridia	Clostridiales	Clostridiaceae	Clostridium	Clostridium sp. CAG:762	0	FALSE	FALSE	FALSE	FALSE	0.132645	-0.243127	0.508417	0.489127
Bacteria	Proteobacteria	Gammaproteobacteria	Enterobacterales	Hafniaceae	Obesumbacterium	Obesumbacterium proteus	0	FALSE	FALSE	FALSE	FALSE	-0.134785	-0.518136	0.248565	0.490846
Bacteria	Firmicutes	Clostridia	Clostridiales		Levyella	Levyella massiliensis	0	FALSE	FALSE	FALSE	FALSE	-0.0525616	-0.202393	0.0972702	0.491826
Bacteria	Firmicutes	Clostridia	Clostridiales	Clostridiaceae	Clostridium	Clostridium sp. CAG:451	0	FALSE	FALSE	FALSE	FALSE	0.151668	-0.28303	0.586366	0.494173
Bacteria	Firmicutes	Clostridia	Clostridiales	Clostridiaceae	Butyricicoccus	Butyricicoccus sp. K4410.MGS-46	0	FALSE	FALSE	FALSE	FALSE	0.0593455	-0.11108	0.229771	0.495021
Bacteria	Actinobacteria	Actinobacteria	Actinomycetales	Actinomycetaceae	Actinomyces	Actinomyces sp. oral taxon 448	0	FALSE	FALSE	FALSE	FALSE	0.127654	-0.240025	0.495332	0.496299
Bacteria	Firmicutes	Bacilli	Lactobacillales	Streptococcaceae	Streptococcus	Streptococcus massiliensis	0	FALSE	FALSE	FALSE	FALSE	-0.0976354	-0.380927	0.185656	0.499457
Bacteria	Firmicutes	Bacilli	Bacillales	Bacillaceae	Bacillus	Bacillus andreraoultii	0	FALSE	FALSE	FALSE	FALSE	0.105313	-0.200803	0.411429	0.500226
Bacteria	Firmicutes	Erysipelotrichia	Erysipelotrichales	Erysipelotrichaceae	Faecalitalea	Faecalitalea cylindroides	0	FALSE	FALSE	FALSE	FALSE	0.0328439	-0.0627241	0.128412	0.500673
Bacteria	Fusobacteria	Fusobacteriia	Fusobacteriales	Fusobacteriaceae	Fusobacterium	Fusobacterium mortiferum	0	FALSE	FALSE	FALSE	FALSE	0.141605	-0.270881	0.554092	0.501138
Bacteria	Firmicutes	Clostridia	Clostridiales			[Bacteroides] pectinophilus	0	FALSE	FALSE	FALSE	FALSE	-0.0405199	-0.158553	0.0775136	0.501145
Bacteria	Firmicutes	Clostridia	Clostridiales	Eubacteriaceae	Eubacterium	Eubacterium pyruvativorans	1	FALSE	FALSE	FALSE	FALSE	-0.042544	-0.166485	0.0813972	0.501185
Bacteria	Firmicutes	Clostridia	Clostridiales	Ruminococcaceae	Ruminococcus	Ruminococcus faecis	0	FALSE	FALSE	FALSE	FALSE	-0.0515795	-0.201948	0.0987891	0.501483
Bacteria	Bacteroidetes	Bacteroidia	Bacteroidales	Prevotellaceae	Prevotella	Prevotella scopos	0	FALSE	FALSE	FALSE	FALSE	0.0680825	-0.130435	0.2666	0.501566
Bacteria	Firmicutes	Clostridia	Clostridiales	Eubacteriaceae	Eubacterium	Eubacterium sp. CAG:146	0	FALSE	FALSE	FALSE	FALSE	0.0872858	-0.167461	0.342033	0.501961
Bacteria	Firmicutes					Firmicutes bacterium CAG:313	0	FALSE	FALSE	FALSE	FALSE	0.178239	-0.342445	0.698924	0.502361
Bacteria	Firmicutes	Clostridia	Clostridiales	Lachnospiraceae		Lachnospiraceae bacterium P6B14	1	FALSE	FALSE	FALSE	FALSE	-0.0690728	-0.270926	0.132781	0.502516
Bacteria	Bacteroidetes	Bacteroidia	Bacteroidales	Prevotellaceae	Prevotella	Prevotella sp. CAG:891	0	FALSE	FALSE	FALSE	FALSE	0.124955	-0.242667	0.492578	0.505381
Bacteria	Actinobacteria	Actinobacteria	Bifidobacteriales	Bifidobacteriaceae	Bifidobacterium	Bifidobacterium magnum	0	FALSE	FALSE	FALSE	FALSE	0.063331	-0.12367	0.250332	0.506929
Bacteria	Firmicutes	Clostridia	Clostridiales	Lachnospiraceae		Lachnospiraceae bacterium 2_1_46FAA	0	FALSE	FALSE	FALSE	FALSE	-0.0443155	-0.175843	0.0872121	0.50911
Bacteria	Proteobacteria	Gammaproteobacteria	Methylococcales	Methylococcaceae	Methyloglobulus	Methyloglobulus morosus	0	FALSE	FALSE	FALSE	FALSE	-0.0943423	-0.377297	0.188612	0.513533
Bacteria	Firmicutes	Clostridia	Clostridiales	Lachnospiraceae		Lachnospiraceae bacterium FE2018	0	FALSE	FALSE	FALSE	FALSE	0.0963666	-0.192664	0.385397	0.51354
Bacteria	Firmicutes	Bacilli	Lactobacillales	Lactobacillaceae	Sharpea	Sharpea azabuensis	0	FALSE	FALSE	FALSE	FALSE	0.0466343	-0.0934961	0.186765	0.514325
Bacteria	Firmicutes	Bacilli	Lactobacillales	Streptococcaceae	Streptococcus	Streptococcus plurextorum	0	FALSE	FALSE	FALSE	FALSE	0.042648	-0.0859832	0.171279	0.515893
Bacteria	Firmicutes	Clostridia	Clostridiales	Eubacteriaceae	Eubacterium	Eubacterium sp. CAG:603	0	FALSE	FALSE	FALSE	FALSE	0.0685655	-0.138516	0.275647	0.516461
Bacteria	Actinobacteria	Coriobacteriia	Coriobacteriales	Atopobiaceae	Atopobium	Atopobium sp. HMSC064B08	0	FALSE	FALSE	FALSE	FALSE	0.073073	-0.148946	0.295092	0.518965
Bacteria	Bacteroidetes	Bacteroidia	Bacteroidales	Bacteroidaceae	Bacteroides	Bacteroides sp. 43_46	0	FALSE	FALSE	FALSE	FALSE	0.0663681	-0.135603	0.268339	0.519634
Bacteria	Bacteroidetes	Bacteroidia	Bacteroidales	Porphyromonadaceae	Proteiniphilum	Proteiniphilum acetatigenes	0	FALSE	FALSE	FALSE	FALSE	0.0834817	-0.170841	0.337804	0.52008
Bacteria	Firmicutes	Clostridia	Clostridiales	Lachnospiraceae	Coprococcus	Coprococcus sp. CAG:131_42_139	0	FALSE	FALSE	FALSE	FALSE	0.12084	-0.24741	0.48909	0.520213
Bacteria	Bacteroidetes	Flavobacteriia	Flavobacteriales	Flavobacteriaceae	Capnocytophaga	Capnocytophaga granulosa	0	FALSE	FALSE	FALSE	FALSE	-0.0830874	-0.336405	0.170231	0.520405
Bacteria	Firmicutes	Clostridia	Clostridiales	Clostridiaceae	Clostridium	Clostridium ihumii	0	FALSE	FALSE	FALSE	FALSE	0.0809941	-0.167701	0.329689	0.523359
Bacteria	Firmicutes	Clostridia	Clostridiales	Ruminococcaceae	Faecalibacterium	Faecalibacterium sp. CAG:1138	0	FALSE	FALSE	FALSE	FALSE	0.127136	-0.263578	0.51785	0.523719
Bacteria	Firmicutes	Clostridia	Clostridiales	Eubacteriaceae	Eubacterium	Eubacterium ventriosum	0	FALSE	FALSE	FALSE	FALSE	0.0475425	-0.0987342	0.193819	0.524199
Bacteria	Bacteroidetes	Bacteroidia	Bacteroidales	Prevotellaceae	Alloprevotella	Prevotella sp. oral taxon 473	0	FALSE	FALSE	FALSE	FALSE	-0.116994	-0.477353	0.243365	0.524655
Bacteria	Firmicutes	Negativicutes	Acidaminococcales	Acidaminococcaceae	Phascolarctobacterium	Phascolarctobacterium succinatutens	0	FALSE	FALSE	FALSE	FALSE	0.0865715	-0.180767	0.35391	0.52572
Bacteria	Firmicutes	Clostridia	Clostridiales		Intestinimonas	Intestinimonas butyriciproducens	0	FALSE	FALSE	FALSE	FALSE	0.0537558	-0.112596	0.220108	0.526591
Bacteria	Firmicutes	Erysipelotrichia	Erysipelotrichales	Erysipelotrichaceae	Dubosiella	Dubosiella newyorkensis	0	FALSE	FALSE	FALSE	FALSE	-0.0682463	-0.280201	0.143708	0.528077
Bacteria	Firmicutes	Clostridia	Clostridiales	Lachnospiraceae		Lachnospiraceae bacterium KHCPX20	1	FALSE	FALSE	FALSE	FALSE	-0.0885626	-0.36445	0.187324	0.529326
Bacteria	Firmicutes	Clostridia	Clostridiales	Lachnospiraceae	Oribacterium	Oribacterium sp. WCC10	0	FALSE	FALSE	FALSE	FALSE	-0.0952106	-0.392099	0.201678	0.529731
Bacteria	Proteobacteria	Gammaproteobacteria	Thiotrichales	Piscirickettsiaceae	Piscirickettsia	Piscirickettsia salmonis	0	FALSE	FALSE	FALSE	FALSE	0.0783134	-0.166102	0.322728	0.530095
Bacteria	Proteobacteria	Deltaproteobacteria	Desulfovibrionales	Desulfovibrionaceae	Bilophila	Bilophila wadsworthia	0	FALSE	FALSE	FALSE	FALSE	-0.15685	-0.646654	0.332954	0.530328
Bacteria	Actinobacteria	Actinobacteria	Corynebacteriales	Corynebacteriaceae	Corynebacterium	Corynebacterium glucuronolyticum	0	FALSE	FALSE	FALSE	FALSE	0.0761787	-0.16177	0.314128	0.530434
Bacteria	Bacteroidetes	Flavobacteriia	Flavobacteriales	Flavobacteriaceae	Myroides	Myroides odoratimimus	0	FALSE	FALSE	FALSE	FALSE	-0.118133	-0.487485	0.25122	0.530833
Bacteria	Firmicutes	Clostridia	Clostridiales	Lachnospiraceae	Dorea	Dorea sp. 42_8	0	FALSE	FALSE	FALSE	FALSE	-0.0592627	-0.244846	0.126321	0.531482
Bacteria	Actinobacteria	Actinobacteria	Actinomycetales	Actinomycetaceae	Actinomyces	Actinomyces dentalis	0	FALSE	FALSE	FALSE	FALSE	-0.114091	-0.47247	0.244288	0.532742
Bacteria	Proteobacteria	Betaproteobacteria	Burkholderiales	Alcaligenaceae	Oligella	Oligella ureolytica	0	FALSE	FALSE	FALSE	FALSE	-0.086703	-0.359709	0.186303	0.533728
Bacteria	Actinobacteria	Actinobacteria	Corynebacteriales	Corynebacteriaceae	Corynebacterium	Corynebacterium amycolatum	0	FALSE	FALSE	FALSE	FALSE	-0.0630111	-0.261968	0.135945	0.534859
Bacteria	Bacteroidetes	Bacteroidia	Bacteroidales	Bacteroidaceae	Bacteroides	Bacteroides thetaiotaomicron CAG:40	0	FALSE	FALSE	FALSE	FALSE	0.073484	-0.158621	0.305589	0.535001
Bacteria	Firmicutes	Negativicutes	Acidaminococcales	Acidaminococcaceae	Phascolarctobacterium	Phascolarctobacterium sp. CAG:266	0	FALSE	FALSE	FALSE	FALSE	0.122342	-0.265821	0.510505	0.536829
Bacteria	Proteobacteria	Gammaproteobacteria	Enterobacterales	Enterobacteriaceae		Enterobacteriaceae bacterium LSJC7	0	FALSE	FALSE	FALSE	FALSE	0.0831599	-0.181074	0.347394	0.537426
Bacteria	Firmicutes					Firmicutes bacterium CAG:882	0	FALSE	FALSE	FALSE	FALSE	0.0765369	-0.167887	0.320961	0.539481
Bacteria	Proteobacteria	Betaproteobacteria	Burkholderiales	Burkholderiaceae	Paraburkholderia	Paraburkholderia sacchari	0	FALSE	FALSE	FALSE	FALSE	0.0759838	-0.167666	0.319634	0.541134
Bacteria	Firmicutes	Bacilli	Lactobacillales	Lactobacillaceae	Lactobacillus	Lactobacillus delbrueckii	0	FALSE	FALSE	FALSE	FALSE	-0.103114	-0.434321	0.228094	0.541821
Bacteria	Actinobacteria	Actinobacteria	Micrococcales	Cellulomonadaceae	Cellulomonas	Cellulomonas flavigena	0	FALSE	FALSE	FALSE	FALSE	0.0986133	-0.218449	0.415676	0.542217
Bacteria	Firmicutes	Bacilli	Lactobacillales	Streptococcaceae	Streptococcus	Streptococcus oralis	0	FALSE	FALSE	FALSE	FALSE	-0.0961189	-0.405313	0.213075	0.542415
Bacteria	Firmicutes	Clostridia	Clostridiales	Clostridiales Family XIII. Incertae Sedis	Mobilibacterium	Mobilibacterium timonense	0	FALSE	FALSE	FALSE	FALSE	-0.0859608	-0.363025	0.191103	0.543212
Bacteria	Bacteroidetes	Flavobacteriia	Flavobacteriales	Flavobacteriaceae	Chryseobacterium	Chryseobacterium greenlandense	0	FALSE	FALSE	FALSE	FALSE	-0.111329	-0.47064	0.247982	0.543753
Bacteria	Actinobacteria	Actinobacteria	Bifidobacteriales	Bifidobacteriaceae	Bifidobacterium	Bifidobacterium dentium	0	FALSE	FALSE	FALSE	FALSE	-0.123092	-0.521212	0.275029	0.544609
Bacteria	Firmicutes	Clostridia	Clostridiales	Ruminococcaceae	Fournierella	Fournierella massiliensis	0	FALSE	FALSE	FALSE	FALSE	0.0357484	-0.0799315	0.151428	0.544808
Bacteria	Firmicutes	Bacilli	Lactobacillales	Aerococcaceae	Facklamia	Facklamia ignava	0	FALSE	FALSE	FALSE	FALSE	-0.084147	-0.356776	0.188482	0.5453
Bacteria	Firmicutes	Bacilli	Lactobacillales	Streptococcaceae	Streptococcus	Streptococcus henryi	0	FALSE	FALSE	FALSE	FALSE	-0.0930044	-0.394423	0.208414	0.545423
Bacteria	Actinobacteria	Coriobacteriia	Coriobacteriales	Atopobiaceae	Olsenella	Olsenella uli	0	FALSE	FALSE	FALSE	FALSE	-0.0903729	-0.383512	0.202766	0.545765
Bacteria	Proteobacteria	Gammaproteobacteria	Enterobacterales	Enterobacteriaceae	Citrobacter	Citrobacter freundii	0	FALSE	FALSE	FALSE	FALSE	0.135484	-0.305177	0.576146	0.546856
Bacteria	Firmicutes	Bacilli	Lactobacillales	Lactobacillaceae	Lactobacillus	Lactobacillus gasseri	0	FALSE	FALSE	FALSE	FALSE	0.13171	-0.297445	0.560865	0.547576
Bacteria	Verrucomicrobia	Verrucomicrobiae	Verrucomicrobiales	Akkermansiaceae	Akkermansia	Akkermansia muciniphila	0	FALSE	FALSE	FALSE	FALSE	0.129008	-0.291561	0.549577	0.547782
Bacteria	Firmicutes	Negativicutes	Selenomonadales	Selenomonadaceae	Selenomonas	Selenomonas ruminantium	0	FALSE	FALSE	FALSE	FALSE	-0.0891139	-0.37974	0.201512	0.547937
Bacteria	Bacteroidetes	Bacteroidia	Bacteroidales	Rikenellaceae	Tidjanibacter	Tidjanibacter massiliensis	0	FALSE	FALSE	FALSE	FALSE	0.121239	-0.276707	0.519185	0.550506
Bacteria	Fibrobacteres	Fibrobacteria	Fibrobacterales	Fibrobacteraceae	Fibrobacter	Fibrobacter sp. UWCM	0	FALSE	FALSE	FALSE	FALSE	-0.0639817	-0.27404	0.146077	0.550599
Bacteria	Bacteroidetes	Bacteroidia	Bacteroidales	Prevotellaceae	Prevotella	Prevotella sp. CAG:386	0	FALSE	FALSE	FALSE	FALSE	-0.155444	-0.666523	0.355635	0.551177
Bacteria	Bacteroidetes	Bacteroidia	Bacteroidales	Lentimicrobiaceae	Lentimicrobium	Lentimicrobium saccharophilum	0	FALSE	FALSE	FALSE	FALSE	-0.0937943	-0.402889	0.215301	0.552094
Bacteria	Firmicutes					Firmicutes bacterium CAG:176_59_8	0	FALSE	FALSE	FALSE	FALSE	0.137054	-0.314623	0.588731	0.552113
Bacteria	Bacteroidetes	Bacteroidia	Bacteroidales	Porphyromonadaceae	Dysgonomonas	Dysgonomonas gadei	0	FALSE	FALSE	FALSE	FALSE	0.0612894	-0.140732	0.263311	0.552182
Bacteria	Firmicutes	Clostridia	Clostridiales	Ruminococcaceae	Ruminococcus	Ruminococcus sp. CAG:403	0	FALSE	FALSE	FALSE	FALSE	-0.124683	-0.538142	0.288776	0.554569
Bacteria	Proteobacteria	Betaproteobacteria	Burkholderiales	Comamonadaceae	Comamonas	Comamonas kerstersii	0	FALSE	FALSE	FALSE	FALSE	-0.107227	-0.463157	0.248703	0.554966
Bacteria	Firmicutes	Clostridia	Clostridiales	Clostridiaceae	Clostridium	Clostridium clostridioforme CAG:132	0	FALSE	FALSE	FALSE	FALSE	0.0916564	-0.214903	0.398216	0.557958
Bacteria	Bacteroidetes	Bacteroidia	Bacteroidales	Odoribacteraceae	Butyricimonas	Butyricimonas virosa	0	FALSE	FALSE	FALSE	FALSE	0.0782783	-0.183742	0.340299	0.558267
Bacteria	Actinobacteria	Coriobacteriia	Coriobacteriales	Coriobacteriaceae		Coriobacteriaceae bacterium 68-1-3	0	FALSE	FALSE	FALSE	FALSE	0.0697286	-0.163748	0.303206	0.558393
Bacteria	Bacteroidetes	Bacteroidia	Bacteroidales	Rikenellaceae	Alistipes	Alistipes timonensis	0	FALSE	FALSE	FALSE	FALSE	0.10243	-0.241061	0.445921	0.558986
Bacteria	Firmicutes	Bacilli	Lactobacillales	Streptococcaceae	Streptococcus	Streptococcus caballi	0	FALSE	FALSE	FALSE	FALSE	-0.0927565	-0.40435	0.218837	0.55967
Bacteria	Firmicutes	Clostridia	Clostridiales	Eubacteriaceae	Eubacterium	Eubacterium dolichum CAG:375	0	FALSE	FALSE	FALSE	FALSE	-0.121396	-0.530186	0.287394	0.56062
Bacteria	Firmicutes	Bacilli	Lactobacillales	Lactobacillaceae	Lactobacillus	Lactobacillus jensenii	0	FALSE	FALSE	FALSE	FALSE	-0.0811766	-0.354565	0.192212	0.560669
Bacteria	Proteobacteria	Betaproteobacteria	Neisseriales	Neisseriaceae	Kingella	Kingella kingae	0	FALSE	FALSE	FALSE	FALSE	0.0807772	-0.191629	0.353183	0.56119
Bacteria	Bacteroidetes	Bacteroidia	Bacteroidales	Porphyromonadaceae	Proteiniphilum	Proteiniphilum saccharofermentans	0	FALSE	FALSE	FALSE	FALSE	0.0825775	-0.196486	0.361641	0.562013
Bacteria	Actinobacteria	Actinobacteria	Bifidobacteriales	Bifidobacteriaceae	Bifidobacterium	Bifidobacterium bifidum	0	FALSE	FALSE	FALSE	FALSE	-0.126702	-0.556099	0.302696	0.563125
Bacteria	Actinobacteria	Actinobacteria	Corynebacteriales	Corynebacteriaceae	Corynebacterium	Corynebacterium urealyticum	0	FALSE	FALSE	FALSE	FALSE	-0.076929	-0.338207	0.184349	0.563965
Bacteria	Bacteroidetes	Bacteroidia	Bacteroidales	Porphyromonadaceae	Petrimonas	Petrimonas mucosa	0	FALSE	FALSE	FALSE	FALSE	-0.0806062	-0.356827	0.195615	0.567432
Bacteria	Firmicutes	Bacilli	Lactobacillales	Streptococcaceae	Streptococcus	Streptococcus salivarius	0	FALSE	FALSE	FALSE	FALSE	-0.083876	-0.371968	0.204216	0.568329
Bacteria	Firmicutes	Clostridia	Clostridiales	Lachnospiraceae	Butyrivibrio	Butyrivibrio proteoclasticus	0	FALSE	FALSE	FALSE	FALSE	-0.0424665	-0.188404	0.103472	0.568532
Bacteria	Bacteroidetes	Bacteroidia	Bacteroidales	Prevotellaceae	Prevotella	Prevotella stercorea	0	FALSE	FALSE	FALSE	FALSE	0.0561613	-0.137846	0.250169	0.57054
Bacteria	Actinobacteria	Actinobacteria	Actinomycetales	Actinomycetaceae	Actinomyces	Actinomyces sp. HMSC065F12	0	FALSE	FALSE	FALSE	FALSE	-0.0529975	-0.236311	0.130316	0.571034
Bacteria	Proteobacteria	Gammaproteobacteria	Enterobacterales	Erwiniaceae	Tatumella	Tatumella morbirosei	0	FALSE	FALSE	FALSE	FALSE	0.0706835	-0.174373	0.31574	0.571928
Bacteria	Firmicutes	Clostridia	Clostridiales	Clostridiaceae	Proteiniclasticum	Proteiniclasticum ruminis	0	FALSE	FALSE	FALSE	FALSE	0.0713947	-0.178215	0.321004	0.575146
Bacteria	Bacteroidetes	Flavobacteriia	Flavobacteriales	Flavobacteriaceae	Elizabethkingia	Elizabethkingia anophelis	0	FALSE	FALSE	FALSE	FALSE	0.0924639	-0.231626	0.416554	0.576113
Bacteria	Actinobacteria	Coriobacteriia	Coriobacteriales	Coriobacteriaceae	Enorma	Enorma massiliensis	0	FALSE	FALSE	FALSE	FALSE	0.0452039	-0.113663	0.204071	0.577135
Bacteria	Proteobacteria	Gammaproteobacteria	Enterobacterales	Yersiniaceae	Yersinia	Yersinia enterocolitica	0	FALSE	FALSE	FALSE	FALSE	0.0958794	-0.241556	0.433315	0.577666
Bacteria	Firmicutes	Clostridia	Clostridiales		Epulopiscium	Epulopiscium sp. 'N.t. morphotype B'	0	FALSE	FALSE	FALSE	FALSE	-0.0570983	-0.258249	0.144052	0.578046
Bacteria	Firmicutes	Clostridia	Clostridiales	Lachnospiraceae		Lachnospiraceae bacterium 10-1	0	FALSE	FALSE	FALSE	FALSE	0.0236341	-0.059681	0.106949	0.578296
Bacteria	Bacteroidetes	Bacteroidia	Bacteroidales	Prevotellaceae	Prevotella	Prevotella pallens	0	FALSE	FALSE	FALSE	FALSE	0.044918	-0.113436	0.203272	0.578316
Bacteria	Firmicutes	Clostridia	Clostridiales	Clostridiaceae	Clostridium	Clostridium sp. CAG:245	0	FALSE	FALSE	FALSE	FALSE	0.166037	-0.422048	0.754121	0.580088
Bacteria	Bacteroidetes	Bacteroidia	Bacteroidales	Prevotellaceae	Prevotella	Prevotella oris	0	FALSE	FALSE	FALSE	FALSE	-0.113244	-0.5152	0.288712	0.580897
Bacteria	Firmicutes					Firmicutes bacterium CAG:176	0	FALSE	FALSE	FALSE	FALSE	0.139287	-0.357479	0.636054	0.582702
Bacteria	Firmicutes	Clostridia	Clostridiales	Ruminococcaceae	Acetivibrio	Acetivibrio cellulolyticus	0	FALSE	FALSE	FALSE	FALSE	0.06883	-0.176709	0.314369	0.582791
Bacteria	Firmicutes	Clostridia	Clostridiales	Lachnospiraceae	Cellulosilyticum	Cellulosilyticum lentocellum	0	FALSE	FALSE	FALSE	FALSE	-0.0639602	-0.292207	0.164286	0.582923
Bacteria	Proteobacteria	Gammaproteobacteria	Enterobacterales	Enterobacteriaceae	Klebsiella	[Enterobacter] aerogenes	0	FALSE	FALSE	FALSE	FALSE	-0.128635	-0.588607	0.331337	0.583682
Bacteria	Firmicutes	Clostridia	Clostridiales	Lachnospiraceae	Butyrivibrio	Butyrivibrio sp. WCD2001	0	FALSE	FALSE	FALSE	FALSE	-0.0595436	-0.27255	0.153463	0.583845
Bacteria	Firmicutes	Clostridia	Clostridiales	Ruminococcaceae	Ruminococcus	Ruminococcus sp. HUN007	0	FALSE	FALSE	FALSE	FALSE	0.0554945	-0.143285	0.254274	0.584332
Bacteria	Firmicutes	Clostridia	Clostridiales	Clostridiaceae	Clostridium	Clostridium cellulovorans	0	FALSE	FALSE	FALSE	FALSE	-0.0458562	-0.21069	0.118978	0.585652
Bacteria	Firmicutes	Negativicutes	Veillonellales	Veillonellaceae	Dialister	Dialister micraerophilus	0	FALSE	FALSE	FALSE	FALSE	0.0959274	-0.250478	0.442333	0.587371
Bacteria	Firmicutes	Clostridia	Clostridiales	Lachnospiraceae	Lachnobacterium	Lachnobacterium bovis	0	FALSE	FALSE	FALSE	FALSE	-0.0372511	-0.172125	0.0976227	0.588355
Bacteria	Bacteroidetes	Bacteroidia	Bacteroidales	Prevotellaceae	Prevotella	Prevotella sp. CAG:520	0	FALSE	FALSE	FALSE	FALSE	-0.116855	-0.540722	0.307012	0.589038
Bacteria	Firmicutes	Clostridia	Clostridiales	Ruminococcaceae	Anaerotruncus	Anaerotruncus sp. G3(2012)	0	FALSE	FALSE	FALSE	FALSE	0.0272318	-0.0717886	0.126252	0.58995
Bacteria	Firmicutes	Clostridia	Clostridiales	Lachnospiraceae	Dorea	Dorea sp. CAG:105	0	FALSE	FALSE	FALSE	FALSE	0.0707489	-0.186959	0.328457	0.590601
Bacteria	Proteobacteria	Gammaproteobacteria	Enterobacterales	Enterobacteriaceae	Shimwellia	Shimwellia blattae	0	FALSE	FALSE	FALSE	FALSE	0.0948129	-0.251907	0.441533	0.592055
Bacteria	Actinobacteria	Actinobacteria	Bifidobacteriales	Bifidobacteriaceae	Bifidobacterium	Bifidobacterium minimum	0	FALSE	FALSE	FALSE	FALSE	-0.104698	-0.487946	0.27855	0.592423
Bacteria	Proteobacteria					Proteobacteria bacterium CAG:139	0	FALSE	FALSE	FALSE	FALSE	-0.15471	-0.721496	0.412076	0.592727
Bacteria	Firmicutes	Clostridia	Clostridiales	Ruminococcaceae	Ruminococcus	Ruminococcus sp. CAG:177	0	FALSE	FALSE	FALSE	FALSE	0.159552	-0.426581	0.745684	0.593743
Bacteria	Actinobacteria	Actinobacteria	Bifidobacteriales	Bifidobacteriaceae	Bifidobacterium	Bifidobacterium longum	0	FALSE	FALSE	FALSE	FALSE	-0.113478	-0.531039	0.304083	0.59435
Bacteria	Firmicutes	Clostridia	Clostridiales	Ruminococcaceae	Pseudobacteroides	Pseudobacteroides cellulosolvens	0	FALSE	FALSE	FALSE	FALSE	-0.061302	-0.287114	0.16451	0.594743
Bacteria	Proteobacteria	Gammaproteobacteria	Pasteurellales	Pasteurellaceae	Haemophilus	[Haemophilus] ducreyi	0	FALSE	FALSE	FALSE	FALSE	0.0635223	-0.170487	0.297531	0.594772
Bacteria	Firmicutes	Clostridia	Clostridiales	Clostridiaceae	Clostridium	Clostridium leptum CAG:27	0	FALSE	FALSE	FALSE	FALSE	0.0910813	-0.244489	0.426651	0.594813
Bacteria	Firmicutes	Clostridia	Clostridiales	Ruminococcaceae	Bittarella	Bittarella massiliensis	0	FALSE	FALSE	FALSE	FALSE	0.0296411	-0.0797658	0.139048	0.595488
Bacteria	Tenericutes	Mollicutes	Acholeplasmatales	Acholeplasmataceae	Acholeplasma	Acholeplasma equifetale	0	FALSE	FALSE	FALSE	FALSE	0.0760803	-0.205012	0.357173	0.595849
Bacteria	Proteobacteria	Gammaproteobacteria	Xanthomonadales	Xanthomonadaceae	Luteimonas	Luteimonas sp. FCS-9	0	FALSE	FALSE	FALSE	FALSE	-0.0601486	-0.282492	0.162195	0.596037
Bacteria	Firmicutes	Clostridia	Clostridiales	Lachnospiraceae	Catonella	Catonella morbi	0	FALSE	FALSE	FALSE	FALSE	-0.0370319	-0.174059	0.0999948	0.5964
Bacteria	Firmicutes	Bacilli	Lactobacillales	Lactobacillaceae	Lactobacillus	Lactobacillus salivarius	0	FALSE	FALSE	FALSE	FALSE	0.114845	-0.310335	0.540024	0.596598
Bacteria	Proteobacteria	Deltaproteobacteria	Desulfovibrionales	Desulfovibrionaceae	Desulfovibrio	Desulfovibrio vulgaris	0	FALSE	FALSE	FALSE	FALSE	0.0687968	-0.18614	0.323734	0.596938
Bacteria	Firmicutes	Clostridia	Clostridiales	Lachnospiraceae	Roseburia	Roseburia sp. CAG:197_41_10	1	FALSE	FALSE	FALSE	FALSE	-0.0456785	-0.215912	0.124555	0.599018
Bacteria	Firmicutes	Clostridia	Clostridiales	Lachnospiraceae	Butyrivibrio	Butyrivibrio sp. INlla16	0	FALSE	FALSE	FALSE	FALSE	-0.0544588	-0.257484	0.148566	0.599143
Bacteria	Firmicutes					Firmicutes bacterium ZOR0006	0	FALSE	FALSE	FALSE	FALSE	0.085349	-0.23334	0.404038	0.599721
Bacteria	Firmicutes	Tissierellia	Tissierellales	Peptoniphilaceae	Peptoniphilus	Peptoniphilus rhinitidis	0	FALSE	FALSE	FALSE	FALSE	-0.0743776	-0.352985	0.20423	0.60088
Bacteria	Bacteroidetes	Bacteroidia	Bacteroidales	Prevotellaceae	Prevotella	Prevotella denticola	0	FALSE	FALSE	FALSE	FALSE	-0.110718	-0.525659	0.304222	0.601061
Bacteria	Proteobacteria	Gammaproteobacteria	Pseudomonadales	Moraxellaceae	Acinetobacter	Acinetobacter venetianus	0	FALSE	FALSE	FALSE	FALSE	0.0804154	-0.221837	0.382667	0.602119
Bacteria	Firmicutes	Bacilli	Lactobacillales	Enterococcaceae	Enterococcus	Enterococcus italicus	0	FALSE	FALSE	FALSE	FALSE	-0.0803711	-0.382663	0.221921	0.602366
Bacteria	Firmicutes	Clostridia	Clostridiales	Peptostreptococcaceae		[Clostridium] hiranonis	0	FALSE	FALSE	FALSE	FALSE	-0.0780048	-0.371546	0.215536	0.602551
Bacteria	Bacteroidetes	Bacteroidia	Bacteroidales	Bacteroidaceae	Bacteroides	Bacteroides coprosuis	0	FALSE	FALSE	FALSE	FALSE	-0.0588043	-0.280439	0.16283	0.603119
Bacteria	Firmicutes	Clostridia	Clostridiales	Clostridiaceae	Clostridium	Clostridium sp. CAG:793	0	FALSE	FALSE	FALSE	FALSE	0.0988752	-0.274252	0.472003	0.603571
Bacteria	Actinobacteria	Actinobacteria	Bifidobacteriales	Bifidobacteriaceae	Bifidobacterium	Bifidobacterium pseudolongum	0	FALSE	FALSE	FALSE	FALSE	0.0873896	-0.242432	0.417212	0.603613
Bacteria	Firmicutes	Clostridia	Clostridiales	Clostridiaceae	Clostridium	Clostridium sp. CAG:780	0	FALSE	FALSE	FALSE	FALSE	-0.126565	-0.605143	0.352012	0.604294
Bacteria	Proteobacteria	Gammaproteobacteria	Enterobacterales	Enterobacteriaceae	Izhakiella	Izhakiella sp. D4N98	0	FALSE	FALSE	FALSE	FALSE	0.0677295	-0.188667	0.324126	0.604707
Bacteria	Actinobacteria	Actinobacteria	Bifidobacteriales	Bifidobacteriaceae	Bifidobacterium	Bifidobacterium stellenboschense	1	FALSE	FALSE	FALSE	FALSE	-0.0336074	-0.16084	0.0936249	0.60473
Bacteria	Firmicutes	Negativicutes	Veillonellales	Veillonellaceae	Veillonella	Veillonella magna	0	FALSE	FALSE	FALSE	FALSE	-0.0292578	-0.140385	0.0818695	0.605908
Bacteria	Firmicutes					Firmicutes bacterium CAG:272_52_7	1	FALSE	FALSE	FALSE	FALSE	-0.0800613	-0.38417	0.224047	0.605929
Bacteria	Firmicutes	Clostridia	Clostridiales	Lachnospiraceae	Roseburia	Roseburia sp. CAG:309	0	FALSE	FALSE	FALSE	FALSE	-0.0966803	-0.463981	0.270621	0.605995
Bacteria	Firmicutes	Clostridia	Clostridiales	Clostridiaceae	Clostridium	Clostridium sp. 44_14	0	FALSE	FALSE	FALSE	FALSE	-0.0675911	-0.324581	0.189399	0.606279
Archaea	Crenarchaeota	Thermoprotei	Sulfolobales	Sulfolobaceae	Sulfolobus	Sulfolobus acidocaldarius	0	FALSE	FALSE	FALSE	FALSE	0.0941485	-0.26521	0.453507	0.607676
Bacteria	Firmicutes	Erysipelotrichia	Erysipelotrichales	Erysipelotrichaceae	Holdemania	Holdemania massiliensis	0	FALSE	FALSE	FALSE	FALSE	0.0444863	-0.125856	0.214829	0.608817
Bacteria	Bacteroidetes	Flavobacteriia	Flavobacteriales	Flavobacteriaceae	Empedobacter	Empedobacter brevis	0	FALSE	FALSE	FALSE	FALSE	-0.107041	-0.520431	0.30635	0.611871
Bacteria	Firmicutes	Bacilli	Lactobacillales	Lactobacillaceae	Lactobacillus	Lactobacillus sakei	0	FALSE	FALSE	FALSE	FALSE	0.0732214	-0.210384	0.356827	0.612907
Bacteria	Bacteroidetes	Bacteroidia	Bacteroidales	Prevotellaceae	Prevotella	Prevotella saccharolytica	0	FALSE	FALSE	FALSE	FALSE	-0.100384	-0.489494	0.288726	0.613178
Bacteria	Proteobacteria	Gammaproteobacteria	Enterobacterales	Enterobacteriaceae	Yokenella	Yokenella regensburgei	0	FALSE	FALSE	FALSE	FALSE	0.0967111	-0.279773	0.473195	0.614698
Bacteria	Proteobacteria	Betaproteobacteria	Burkholderiales	Sutterellaceae		Sutterellaceae bacterium ND3	0	FALSE	FALSE	FALSE	FALSE	0.100879	-0.292553	0.49431	0.615348
Bacteria	Firmicutes	Negativicutes	Veillonellales	Veillonellaceae	Dialister	Dialister invisus	0	FALSE	FALSE	FALSE	FALSE	-0.148629	-0.728413	0.431155	0.615424
Bacteria	Actinobacteria	Coriobacteriia	Coriobacteriales	Coriobacteriaceae	Collinsella	Collinsella sp. MS5	0	FALSE	FALSE	FALSE	FALSE	0.0561228	-0.16282	0.275066	0.615448
Bacteria	Firmicutes	Clostridia	Clostridiales	Peptostreptococcaceae	Paraclostridium	Paraclostridium bifermentans	0	FALSE	FALSE	FALSE	FALSE	0.073658	-0.213734	0.361051	0.615499
Bacteria	Proteobacteria	Gammaproteobacteria	Enterobacterales	Enterobacteriaceae	Citrobacter	Citrobacter amalonaticus	0	FALSE	FALSE	FALSE	FALSE	0.10952	-0.318108	0.537148	0.615757
Bacteria	Firmicutes	Clostridia	Clostridiales	Clostridiaceae	Clostridium	Clostridium sp. KNHs205	0	FALSE	FALSE	FALSE	FALSE	-0.0275447	-0.13513	0.0800406	0.615873
Bacteria	Firmicutes	Clostridia	Clostridiales	Lachnospiraceae		Lachnospiraceae bacterium V9D3004	0	FALSE	FALSE	FALSE	FALSE	-0.0640852	-0.314465	0.186295	0.615976
Bacteria	Bacteroidetes	Flavobacteriia	Flavobacteriales	Flavobacteriaceae	Capnocytophaga	Capnocytophaga sp. oral taxon 329	0	FALSE	FALSE	FALSE	FALSE	0.0914324	-0.26742	0.450285	0.617578
Bacteria	Actinobacteria	Actinobacteria	Actinomycetales	Actinomycetaceae	Actinomyces	Actinomyces sp. HMSC06A08	0	FALSE	FALSE	FALSE	FALSE	0.0483287	-0.141421	0.238079	0.617707
Bacteria	Firmicutes	Bacilli	Bacillales	Bacillaceae	Bacillus	Bacillus coahuilensis	0	FALSE	FALSE	FALSE	FALSE	0.0810673	-0.237476	0.39961	0.617987
Bacteria	Firmicutes	Clostridia	Clostridiales	Lachnospiraceae	Parasporobacterium	Parasporobacterium paucivorans	0	FALSE	FALSE	FALSE	FALSE	-0.0458172	-0.226599	0.134964	0.619444
Bacteria	Firmicutes	Clostridia	Clostridiales	Lachnospiraceae	Blautia	Blautia sp. CAG:237	0	FALSE	FALSE	FALSE	FALSE	0.0659894	-0.194968	0.326947	0.620225
Bacteria	Bacteroidetes	Bacteroidia	Bacteroidales	Prevotellaceae	Prevotella	Prevotella timonensis	0	FALSE	FALSE	FALSE	FALSE	-0.0358056	-0.177416	0.105804	0.620263
Bacteria	Firmicutes					Firmicutes bacterium CAG:41	0	FALSE	FALSE	FALSE	FALSE	0.0866789	-0.258139	0.431497	0.622299
Bacteria	Actinobacteria	Actinobacteria	Actinomycetales	Actinomycetaceae	Arcanobacterium	Arcanobacterium haemolyticum	0	FALSE	FALSE	FALSE	FALSE	-0.0645872	-0.322195	0.19302	0.623208
Bacteria	Firmicutes	Tissierellia	Tissierellales	Peptoniphilaceae	Peptoniphilus	Peptoniphilus lacrimalis	0	FALSE	FALSE	FALSE	FALSE	0.0816218	-0.245402	0.408646	0.624774
Bacteria	Proteobacteria	Gammaproteobacteria	Enterobacterales	Yersiniaceae	Serratia	Serratia liquefaciens	0	FALSE	FALSE	FALSE	FALSE	-0.0592589	-0.296765	0.178247	0.624892
Bacteria	Firmicutes	Bacilli	Lactobacillales	Streptococcaceae	Streptococcus	Streptococcus iniae	0	FALSE	FALSE	FALSE	FALSE	-0.0682517	-0.34245	0.205946	0.625712
Bacteria	Proteobacteria	Betaproteobacteria	Burkholderiales	Burkholderiaceae	Ralstonia	Ralstonia pickettii	0	FALSE	FALSE	FALSE	FALSE	0.0782324	-0.236381	0.392846	0.626062
Bacteria	Bacteroidetes	Bacteroidia	Bacteroidales	Prevotellaceae	Prevotella	Prevotella oryzae	0	FALSE	FALSE	FALSE	FALSE	-0.103241	-0.52007	0.313588	0.627424
Bacteria	Proteobacteria	Gammaproteobacteria	Enterobacterales	Enterobacteriaceae	Kluyvera	Kluyvera ascorbata	0	FALSE	FALSE	FALSE	FALSE	-0.105997	-0.535416	0.323422	0.628595
Bacteria	Bacteroidetes	Bacteroidia	Bacteroidales	Bacteroidaceae	Bacteroides	Bacteroides sp. D2	0	FALSE	FALSE	FALSE	FALSE	0.0552874	-0.168809	0.279384	0.62877
Bacteria	Firmicutes	Clostridia	Clostridiales	Clostridiaceae	Clostridium	Clostridium sp. CAG:288	0	FALSE	FALSE	FALSE	FALSE	0.0991579	-0.303232	0.501547	0.629174
Bacteria	Bacteroidetes	Bacteroidia	Bacteroidales	Prevotellaceae	Prevotella	Prevotella sp. FD3004	0	FALSE	FALSE	FALSE	FALSE	-0.0785738	-0.398928	0.24178	0.630776
Bacteria	Bacteroidetes	Bacteroidia	Bacteroidales	Prevotellaceae	Prevotella	Prevotella corporis	0	FALSE	FALSE	FALSE	FALSE	0.0322578	-0.0994444	0.16396	0.631253
Bacteria	Proteobacteria	Gammaproteobacteria	Enterobacterales	Enterobacteriaceae	Klebsiella	Klebsiella pneumoniae	0	FALSE	FALSE	FALSE	FALSE	-0.113009	-0.57481	0.348793	0.631556
Bacteria	Firmicutes	Bacilli	Bacillales	Bacillaceae	Bacillus	Bacillus sp. CAG:988	0	FALSE	FALSE	FALSE	FALSE	-0.0603542	-0.307371	0.186663	0.632085
Bacteria	Firmicutes	Bacilli	Bacillales	Staphylococcaceae	Macrococcus	Macrococcus caseolyticus	0	FALSE	FALSE	FALSE	FALSE	0.0693976	-0.215022	0.353817	0.632552
Bacteria	Firmicutes	Clostridia	Clostridiales	Lachnospiraceae	Anaerostipes	Anaerostipes sp. CAG:276	0	FALSE	FALSE	FALSE	FALSE	-0.105683	-0.539806	0.32844	0.63333
Bacteria	Actinobacteria	Actinobacteria	Bifidobacteriales	Bifidobacteriaceae	Bifidobacterium	Bifidobacterium gallicum	0	FALSE	FALSE	FALSE	FALSE	0.0757138	-0.237287	0.388715	0.635485
Bacteria	Proteobacteria	Betaproteobacteria	Burkholderiales	Sutterellaceae	Parasutterella	Parasutterella excrementihominis	0	FALSE	FALSE	FALSE	FALSE	-0.0933555	-0.479377	0.292666	0.635564
Bacteria	Firmicutes	Clostridia	Clostridiales	Lachnospiraceae	Lachnoclostridium	[Clostridium] hylemonae	0	FALSE	FALSE	FALSE	FALSE	-0.0539483	-0.277371	0.169474	0.636091
Bacteria	Firmicutes	Clostridia	Clostridiales	Lachnospiraceae		Lachnospiraceae bacterium AB2028	0	FALSE	FALSE	FALSE	FALSE	-0.0706818	-0.364267	0.222904	0.637083
Bacteria	Firmicutes	Clostridia	Clostridiales	Lachnospiraceae	Roseburia	Roseburia hominis	0	FALSE	FALSE	FALSE	FALSE	0.0315987	-0.0999907	0.163188	0.637954
Bacteria	Actinobacteria	Actinobacteria	Bifidobacteriales	Bifidobacteriaceae	Bifidobacterium	Bifidobacterium scardovii	0	FALSE	FALSE	FALSE	FALSE	-0.0942798	-0.489115	0.300556	0.639843
Bacteria	Firmicutes	Negativicutes	Veillonellales	Veillonellaceae	Megasphaera	Megasphaera elsdenii	0	FALSE	FALSE	FALSE	FALSE	0.115045	-0.366831	0.596921	0.639896
Bacteria	Firmicutes	Clostridia	Clostridiales	Lachnospiraceae	Anaerocolumna	Anaerocolumna xylanovorans	0	FALSE	FALSE	FALSE	FALSE	-0.0533866	-0.277723	0.17095	0.640974
Bacteria	Actinobacteria	Actinobacteria	Micrococcales	Cellulomonadaceae	Cellulomonas	Cellulomonas carbonis	0	FALSE	FALSE	FALSE	FALSE	-0.0689219	-0.358817	0.220973	0.641294
Bacteria	Proteobacteria	Gammaproteobacteria	Enterobacterales	Enterobacteriaceae	Salmonella	Salmonella enterica	0	FALSE	FALSE	FALSE	FALSE	-0.0990822	-0.517592	0.319427	0.642693
Bacteria	Firmicutes	Clostridia	Clostridiales	Lachnospiraceae		Lachnospiraceae bacterium NC2004	0	FALSE	FALSE	FALSE	FALSE	-0.0635363	-0.332931	0.205858	0.643959
Bacteria	Actinobacteria	Actinobacteria	Bifidobacteriales	Bifidobacteriaceae	Bifidobacterium	Bifidobacterium gallinarum	0	FALSE	FALSE	FALSE	FALSE	0.0882658	-0.286479	0.463011	0.644399
Bacteria	Bacteroidetes	Bacteroidia	Bacteroidales	Prevotellaceae	Prevotella	Prevotella bryantii	0	FALSE	FALSE	FALSE	FALSE	-0.110314	-0.579815	0.359186	0.645207
Bacteria	Bacteroidetes	Bacteroidia	Bacteroidales	Prevotellaceae	Prevotella	Prevotella sp. 109	0	FALSE	FALSE	FALSE	FALSE	0.0341039	-0.112098	0.180305	0.647592
Bacteria	Actinobacteria	Coriobacteriia	Coriobacteriales	Coriobacteriaceae	Collinsella	Collinsella stercoris	0	FALSE	FALSE	FALSE	FALSE	-0.074977	-0.396794	0.24684	0.647995
Bacteria	Firmicutes	Clostridia	Clostridiales	Ruminococcaceae	Ruminiclostridium	[Clostridium] viride	0	FALSE	FALSE	FALSE	FALSE	0.0476987	-0.157151	0.252548	0.648181
Bacteria	Firmicutes	Clostridia	Clostridiales	Oscillospiraceae	Oscillibacter	Oscillibacter sp. 57_20	0	FALSE	FALSE	FALSE	FALSE	0.0890601	-0.294699	0.472819	0.649273
Bacteria	Proteobacteria	Gammaproteobacteria	Cardiobacteriales	Cardiobacteriaceae	Rappaport	Rappaport israeli	0	FALSE	FALSE	FALSE	FALSE	-0.0596103	-0.316563	0.197342	0.649391
Bacteria	Bacteroidetes	Bacteroidia	Bacteroidales	Prevotellaceae	Prevotella	Prevotella sp. CAG:1185	0	FALSE	FALSE	FALSE	FALSE	0.0907124	-0.303066	0.484491	0.651684
Bacteria	Firmicutes	Clostridia	Clostridiales	Christensenellaceae		Christensenellaceae bacterium Phil10	0	FALSE	FALSE	FALSE	FALSE	0.0729586	-0.243936	0.389854	0.651874
Bacteria	Proteobacteria	Gammaproteobacteria	Enterobacterales	Enterobacteriaceae	Pluralibacter	Pluralibacter gergoviae	0	FALSE	FALSE	FALSE	FALSE	0.0882307	-0.295752	0.472214	0.652513
Bacteria	Firmicutes	Clostridia	Clostridiales	Ruminococcaceae	Ruminococcus	Ruminococcus sp. CAG:624	0	FALSE	FALSE	FALSE	FALSE	0.0864511	-0.290121	0.463023	0.652801
Bacteria	Firmicutes	Clostridia	Clostridiales	Lachnospiraceae	Butyrivibrio	Butyrivibrio sp. M55	0	FALSE	FALSE	FALSE	FALSE	0.0496503	-0.166737	0.266038	0.652975
Bacteria	Firmicutes					Firmicutes bacterium M10-2	0	FALSE	FALSE	FALSE	FALSE	-0.0697557	-0.374178	0.234666	0.653412
Bacteria	Firmicutes	Negativicutes	Selenomonadales	Selenomonadaceae	Selenomonas	Selenomonas sputigena	0	FALSE	FALSE	FALSE	FALSE	-0.0554741	-0.302029	0.191081	0.659281
Bacteria	Firmicutes	Clostridia	Clostridiales	Lachnospiraceae		Lachnospiraceae bacterium AC2014	0	FALSE	FALSE	FALSE	FALSE	-0.042934	-0.234849	0.148981	0.661101
Bacteria	Tenericutes	Mollicutes	Mycoplasmatales	Mycoplasmataceae	Mycoplasma	Mycoplasma sp. CAG:956	0	FALSE	FALSE	FALSE	FALSE	0.0781193	-0.271281	0.427519	0.66129
Bacteria	Firmicutes					Firmicutes bacterium ASF500	0	FALSE	FALSE	FALSE	FALSE	0.0231786	-0.0809625	0.12732	0.662728
Archaea	Euryarchaeota	Methanobacteria	Methanobacteriales	Methanobacteriaceae	Methanobrevibacter	Methanobrevibacter smithii CAG:186	0	FALSE	FALSE	FALSE	FALSE	0.123207	-0.430484	0.676898	0.662798
Bacteria	Firmicutes	Bacilli	Lactobacillales	Streptococcaceae	Streptococcus	Streptococcus sobrinus	0	FALSE	FALSE	FALSE	FALSE	-0.0729252	-0.400688	0.254838	0.662835
Bacteria	Firmicutes	Clostridia	Clostridiales	Clostridiaceae	Clostridium	Clostridium sp. CAG:138	0	FALSE	FALSE	FALSE	FALSE	0.117478	-0.410541	0.645497	0.662844
Bacteria	Proteobacteria	Gammaproteobacteria	Enterobacterales	Erwiniaceae	Erwinia	Erwinia oleae	0	FALSE	FALSE	FALSE	FALSE	0.0696521	-0.243625	0.382929	0.663063
Bacteria	Firmicutes	Bacilli	Lactobacillales	Streptococcaceae	Streptococcus	Streptococcus minor	0	FALSE	FALSE	FALSE	FALSE	-0.0465912	-0.257595	0.164413	0.665236
Bacteria	Firmicutes	Negativicutes	Selenomonadales	Sporomusaceae	Thermosinus	Thermosinus carboxydivorans	0	FALSE	FALSE	FALSE	FALSE	-0.0502	-0.277799	0.177399	0.665582
Bacteria	Firmicutes	Clostridia	Clostridiales	Ruminococcaceae	Ruminococcus	Ruminococcus sp. CAG:330	0	FALSE	FALSE	FALSE	FALSE	-0.114013	-0.634341	0.406314	0.667641
Bacteria	Firmicutes	Clostridia	Clostridiales	Clostridiaceae	Butyricicoccus	Butyricicoccus pullicaecorum	0	FALSE	FALSE	FALSE	FALSE	0.027904	-0.0995275	0.155336	0.667849
Bacteria	Firmicutes	Erysipelotrichia	Erysipelotrichales	Erysipelotrichaceae		[Eubacterium] dolichum	0	FALSE	FALSE	FALSE	FALSE	0.0205857	-0.0736495	0.114821	0.668594
Bacteria	Firmicutes	Bacilli	Bacillales	Bacillaceae	Amphibacillus	Amphibacillus xylanus	0	FALSE	FALSE	FALSE	FALSE	0.0627921	-0.224815	0.350399	0.668771
Bacteria	Firmicutes	Clostridia	Clostridiales	Eubacteriaceae	Eubacterium	Eubacterium xylanophilum	0	FALSE	FALSE	FALSE	FALSE	0.0495318	-0.178118	0.277182	0.669838
Bacteria	Bacteroidetes	Bacteroidia	Bacteroidales	Rikenellaceae	Alistipes	Alistipes indistinctus	0	FALSE	FALSE	FALSE	FALSE	0.112778	-0.410264	0.63582	0.672636
Bacteria	Firmicutes	Erysipelotrichia	Erysipelotrichales	Erysipelotrichaceae	Faecalibaculum	Faecalibaculum rodentium	0	FALSE	FALSE	FALSE	FALSE	-0.0648812	-0.366023	0.23626	0.672878
Bacteria	Proteobacteria	Gammaproteobacteria	Enterobacterales	Enterobacteriaceae		Plautia stali symbiont	0	FALSE	FALSE	FALSE	FALSE	0.0523614	-0.192245	0.296967	0.674862
Bacteria	Firmicutes	Clostridia	Clostridiales	Ruminococcaceae	Anaerotruncus	Anaerotruncus sp. CAG:528	0	FALSE	FALSE	FALSE	FALSE	0.0672268	-0.246945	0.381399	0.674982
Bacteria	Firmicutes	Clostridia	Clostridiales	Lachnospiraceae		Lachnospiraceae bacterium MC2017	0	FALSE	FALSE	FALSE	FALSE	0.0443173	-0.163991	0.252625	0.676747
Bacteria	Bacteroidetes	Bacteroidia	Bacteroidales	Prevotellaceae	Prevotella	Prevotella melaninogenica	0	FALSE	FALSE	FALSE	FALSE	0.0614511	-0.227595	0.350497	0.676961
Bacteria	Firmicutes	Clostridia	Clostridiales	Clostridiaceae	Clostridium	Clostridium sp. CAG:1193	1	FALSE	FALSE	FALSE	FALSE	-0.0656135	-0.375506	0.244279	0.678207
Bacteria	Firmicutes	Bacilli	Lactobacillales	Enterococcaceae	Enterococcus	Enterococcus durans	0	FALSE	FALSE	FALSE	FALSE	0.0702833	-0.261938	0.402505	0.678458
Bacteria	Proteobacteria	Gammaproteobacteria	Enterobacterales	Pectobacteriaceae	Dickeya	Dickeya dadantii	0	FALSE	FALSE	FALSE	FALSE	0.0503433	-0.18798	0.288666	0.678911
Bacteria	Firmicutes	Bacilli	Lactobacillales	Lactobacillaceae	Lactobacillus	Lactobacillus antri	0	FALSE	FALSE	FALSE	FALSE	0.0648809	-0.242448	0.372209	0.679094
Bacteria	Firmicutes	Bacilli	Lactobacillales	Lactobacillaceae	Lactobacillus	Lactobacillus curvatus	0	FALSE	FALSE	FALSE	FALSE	-0.0600868	-0.344718	0.224545	0.679106
Bacteria	Bacteroidetes	Flavobacteriia	Flavobacteriales	Flavobacteriaceae	Capnocytophaga	Capnocytophaga gingivalis	0	FALSE	FALSE	FALSE	FALSE	0.0492595	-0.186311	0.28483	0.681974
Bacteria	Bacteroidetes	Bacteroidia	Bacteroidales	Bacteroidaceae	Bacteroides	Bacteroides thetaiotaomicron	0	FALSE	FALSE	FALSE	FALSE	0.0323693	-0.12267	0.187408	0.682443
Bacteria	Firmicutes	Clostridia	Clostridiales	Eubacteriaceae	Eubacterium	Eubacterium sp. ER2	0	FALSE	FALSE	FALSE	FALSE	0.0209217	-0.0793129	0.121156	0.68252
Bacteria	Firmicutes	Bacilli	Lactobacillales	Carnobacteriaceae	Trichococcus	Trichococcus flocculiformis	0	FALSE	FALSE	FALSE	FALSE	0.0504395	-0.191599	0.292478	0.682999
Bacteria	Actinobacteria	Coriobacteriia	Coriobacteriales	Coriobacteriaceae	Collinsella	Collinsella sp. CAG:166	0	FALSE	FALSE	FALSE	FALSE	-0.0742475	-0.431673	0.283178	0.683958
Bacteria	Firmicutes	Negativicutes	Veillonellales	Veillonellaceae	Negativicoccus	Negativicoccus massiliensis	0	FALSE	FALSE	FALSE	FALSE	0.0523288	-0.201115	0.305773	0.685768
Bacteria	Firmicutes	Clostridia	Clostridiales	Peptostreptococcaceae		Peptostreptococcaceae bacterium VA2	0	FALSE	FALSE	FALSE	FALSE	-0.0716741	-0.419794	0.276446	0.686606
Bacteria	Proteobacteria	Gammaproteobacteria	Enterobacterales	Yersiniaceae	Serratia	Serratia marcescens	0	FALSE	FALSE	FALSE	FALSE	-0.0541318	-0.317377	0.209113	0.686976
Bacteria	Bacteroidetes	Bacteroidia	Bacteroidales	Prevotellaceae	Prevotella	Prevotella sp. khp1	0	FALSE	FALSE	FALSE	FALSE	-0.0559643	-0.328827	0.216898	0.687742
Bacteria	Firmicutes	Clostridia	Clostridiales	Eubacteriaceae	Eubacterium	Eubacterium sp. 14-2	0	FALSE	FALSE	FALSE	FALSE	-0.0208133	-0.122319	0.0806922	0.687821
Bacteria	Firmicutes	Clostridia	Clostridiales	Clostridiaceae	Clostridium	Clostridium sp. KNHs214	0	FALSE	FALSE	FALSE	FALSE	0.0366875	-0.143158	0.216533	0.689339
Bacteria	Firmicutes	Clostridia	Clostridiales		Fenollaria	Fenollaria massiliensis	0	FALSE	FALSE	FALSE	FALSE	0.069547	-0.271782	0.410876	0.689687
Bacteria	Bacteroidetes	Bacteroidia	Bacteroidales	Prevotellaceae	Prevotella	Prevotella sp. P4-76	0	FALSE	FALSE	FALSE	FALSE	-0.0526308	-0.311432	0.20617	0.69025
Bacteria	Firmicutes	Bacilli	Bacillales		Gemella	Gemella sanguinis	0	FALSE	FALSE	FALSE	FALSE	0.0728443	-0.286444	0.432133	0.691142
Bacteria	Proteobacteria	Gammaproteobacteria	Enterobacterales	Enterobacteriaceae	Cedecea	Cedecea neteri	0	FALSE	FALSE	FALSE	FALSE	0.0673766	-0.265883	0.400636	0.691968
Bacteria	Firmicutes	Clostridia	Clostridiales	Ruminococcaceae	Mageeibacillus	Mageeibacillus indolicus	0	FALSE	FALSE	FALSE	FALSE	-0.0411383	-0.244746	0.162469	0.692152
Bacteria	Firmicutes	Clostridia				Clostridia bacterium UC5.1-1E11	0	FALSE	FALSE	FALSE	FALSE	0.0232569	-0.0918807	0.138395	0.692231
Bacteria	Chlamydiae	Chlamydiia	Chlamydiales	Chlamydiaceae	Chlamydia	Chlamydia psittaci	0	FALSE	FALSE	FALSE	FALSE	-0.0535521	-0.318808	0.211704	0.692381
Bacteria	Firmicutes	Clostridia	Clostridiales	Ruminococcaceae	Ruminococcus	Ruminococcus sp. CAG:488	0	FALSE	FALSE	FALSE	FALSE	0.0680368	-0.269927	0.406001	0.693213
Bacteria	Firmicutes	Clostridia				Clostridia bacterium UC5.1-1C12	0	FALSE	FALSE	FALSE	FALSE	0.0771852	-0.309703	0.464073	0.695834
Bacteria	Bacteroidetes	Bacteroidia	Bacteroidales	Prevotellaceae	Prevotella	Prevotella loescheii	0	FALSE	FALSE	FALSE	FALSE	-0.0678863	-0.408187	0.272414	0.695853
Bacteria	Bacteroidetes	Bacteroidia	Bacteroidales	Porphyromonadaceae	Dysgonomonas	Dysgonomonas sp. HGC4	0	FALSE	FALSE	FALSE	FALSE	0.0475406	-0.191023	0.286104	0.696158
Bacteria	Firmicutes	Clostridia	Clostridiales	Lachnospiraceae		Lachnospiraceae bacterium NK4A179	0	FALSE	FALSE	FALSE	FALSE	0.0510976	-0.205802	0.307997	0.696706
Bacteria	Bacteroidetes	Bacteroidia	Bacteroidales	Prevotellaceae	Prevotella	Prevotella aurantiaca	0	FALSE	FALSE	FALSE	FALSE	0.0598897	-0.242101	0.361881	0.697553
Bacteria	Bacteroidetes	Bacteroidia	Bacteroidales	Bacteroidaceae	Bacteroides	Bacteroides ovatus CAG:22	0	FALSE	FALSE	FALSE	FALSE	0.0425902	-0.172266	0.257447	0.697684
Bacteria	Actinobacteria	Actinobacteria	Bifidobacteriales	Bifidobacteriaceae	Bifidobacterium	Bifidobacterium tsurumiense	0	FALSE	FALSE	FALSE	FALSE	-0.0618539	-0.374755	0.251047	0.698478
Bacteria	Proteobacteria	Gammaproteobacteria	Pseudomonadales	Moraxellaceae	Acinetobacter	Acinetobacter johnsonii	0	FALSE	FALSE	FALSE	FALSE	0.0522591	-0.212231	0.31675	0.698615
Bacteria	Bacteroidetes	Bacteroidia	Bacteroidales	Porphyromonadaceae	Porphyromonas	Porphyromonas bennonis	0	FALSE	FALSE	FALSE	FALSE	0.0584258	-0.238467	0.355319	0.699766
Bacteria	Firmicutes	Clostridia	Clostridiales	Oscillospiraceae	Oscillibacter	Oscillibacter sp. ER4	0	FALSE	FALSE	FALSE	FALSE	-0.0441744	-0.269114	0.180766	0.700358
Bacteria	Firmicutes	Erysipelotrichia	Erysipelotrichales	Erysipelotrichaceae	Erysipelatoclostridium	[Clostridium] innocuum	0	FALSE	FALSE	FALSE	FALSE	0.0213781	-0.0875539	0.13031	0.700548
Bacteria	Proteobacteria	Gammaproteobacteria	Orbales	Orbaceae	Gilliamella	Gilliamella apicola	0	FALSE	FALSE	FALSE	FALSE	0.0478756	-0.197267	0.293018	0.701936
Bacteria	Bacteroidetes	Bacteroidia	Bacteroidales	Bacteroidaceae	Bacteroides	Bacteroides salanitronis	0	FALSE	FALSE	FALSE	FALSE	0.0290838	-0.120625	0.178792	0.703429
Bacteria	Firmicutes	Erysipelotrichia	Erysipelotrichales	Erysipelotrichaceae		Erysipelotrichaceae bacterium CAG:64	0	FALSE	FALSE	FALSE	FALSE	-0.052895	-0.326301	0.220511	0.704596
Bacteria	Firmicutes	Clostridia	Clostridiales	Ruminococcaceae	Subdoligranulum	Subdoligranulum variabile	0	FALSE	FALSE	FALSE	FALSE	0.0210248	-0.0877248	0.129774	0.704792
Bacteria	Firmicutes	Erysipelotrichia	Erysipelotrichales	Erysipelotrichaceae	Erysipelatoclostridium	Erysipelatoclostridium ramosum	0	FALSE	FALSE	FALSE	FALSE	-0.0714301	-0.441616	0.298756	0.705338
Bacteria	Firmicutes	Bacilli	Lactobacillales	Streptococcaceae	Streptococcus	Streptococcus orisratti	0	FALSE	FALSE	FALSE	FALSE	0.0550114	-0.231272	0.341295	0.706503
Bacteria	Firmicutes	Negativicutes	Veillonellales	Veillonellaceae	Megasphaera	Megasphaera massiliensis	0	FALSE	FALSE	FALSE	FALSE	0.0870704	-0.367451	0.541592	0.707366
Bacteria	Firmicutes	Bacilli	Lactobacillales	Streptococcaceae	Streptococcus	Streptococcus phocae	0	FALSE	FALSE	FALSE	FALSE	-0.0398954	-0.249033	0.169242	0.708537
Bacteria	Actinobacteria	Actinobacteria	Actinomycetales	Actinomycetaceae	Actinomyces	Actinomyces johnsonii	0	FALSE	FALSE	FALSE	FALSE	0.0621833	-0.265753	0.39012	0.710202
Bacteria	Firmicutes	Clostridia	Clostridiales	Lachnospiraceae		Lachnospiraceae bacterium C6A11	0	FALSE	FALSE	FALSE	FALSE	-0.0347829	-0.21882	0.149254	0.711108
Bacteria	Actinobacteria	Coriobacteriia	Eggerthellales	Eggerthellaceae	Adlercreutzia	Adlercreutzia equolifaciens	0	FALSE	FALSE	FALSE	FALSE	0.0731628	-0.314574	0.460899	0.711556
Archaea	Euryarchaeota	Methanobacteria	Methanobacteriales	Methanobacteriaceae	Methanobrevibacter	Methanobrevibacter smithii	0	FALSE	FALSE	FALSE	FALSE	0.112884	-0.485376	0.711144	0.711563
Bacteria	Firmicutes	Bacilli	Lactobacillales	Lactobacillaceae	Lactobacillus	Lactobacillus ruminis CAG:367	0	FALSE	FALSE	FALSE	FALSE	0.0515044	-0.221978	0.324987	0.712088
Bacteria	Proteobacteria	Betaproteobacteria	Burkholderiales	Sutterellaceae	Parasutterella	Parasutterella excrementihominis CAG:233	0	FALSE	FALSE	FALSE	FALSE	-0.11139	-0.707011	0.484232	0.714008
Bacteria	Actinobacteria	Coriobacteriia	Eggerthellales	Eggerthellaceae	Slackia	Slackia heliotrinireducens	0	FALSE	FALSE	FALSE	FALSE	0.0439463	-0.191257	0.27915	0.714257
Bacteria	Proteobacteria	Gammaproteobacteria	Enterobacterales	Morganellaceae	Providencia	Providencia rettgeri	0	FALSE	FALSE	FALSE	FALSE	0.0570493	-0.248536	0.362635	0.714484
Bacteria	Bacteroidetes	Bacteroidia	Bacteroidales	Prevotellaceae	Prevotella	Prevotella salivae	0	FALSE	FALSE	FALSE	FALSE	0.0273645	-0.119283	0.174012	0.714613
Bacteria	Firmicutes	Clostridia	Clostridiales	Clostridiaceae	Clostridium	Clostridium disporicum	0	FALSE	FALSE	FALSE	FALSE	0.0380526	-0.167661	0.243766	0.716986
Bacteria	Firmicutes	Clostridia	Clostridiales	Oscillospiraceae		Oscillospiraceae bacterium Zagget12	0	FALSE	FALSE	FALSE	FALSE	0.0419911	-0.18662	0.270602	0.718889
Bacteria	Bacteroidetes	Bacteroidia	Bacteroidales	Porphyromonadaceae	Barnesiella	Barnesiella viscericola	0	FALSE	FALSE	FALSE	FALSE	0.0224106	-0.100483	0.145304	0.720828
Bacteria	Bacteroidetes	Bacteroidia	Bacteroidales	Prevotellaceae	Prevotella	Prevotella oulorum	0	FALSE	FALSE	FALSE	FALSE	0.077471	-0.347458	0.5024	0.720889
Bacteria	Firmicutes	Clostridia	Clostridiales	Lachnospiraceae	Oribacterium	Oribacterium sinus	0	FALSE	FALSE	FALSE	FALSE	-0.0426077	-0.276732	0.191517	0.72137
Bacteria	Firmicutes	Clostridia	Clostridiales	Eubacteriaceae	Eubacterium	[Eubacterium] eligens	0	FALSE	FALSE	FALSE	FALSE	-0.0457369	-0.298472	0.206999	0.722867
Bacteria	Firmicutes	Clostridia	Clostridiales	Clostridiaceae	Clostridium	Clostridium bolteae CAG:59	0	FALSE	FALSE	FALSE	FALSE	0.0392348	-0.177667	0.256137	0.722985
Bacteria	Firmicutes	Clostridia	Clostridiales	Clostridiaceae	Clostridium	Clostridium sp. CAG:167	0	FALSE	FALSE	FALSE	FALSE	-0.0799616	-0.527606	0.367683	0.726305
Bacteria	Firmicutes	Bacilli	Bacillales	Staphylococcaceae	Staphylococcus	Staphylococcus sp. DORA_6_22	0	FALSE	FALSE	FALSE	FALSE	-0.0482774	-0.318789	0.222235	0.726542
Bacteria	Proteobacteria	Gammaproteobacteria	Aeromonadales	Succinivibrionaceae	Succinivibrio	Succinivibrio sp. Phil9	0	FALSE	FALSE	FALSE	FALSE	-0.0774318	-0.511375	0.356511	0.726584
Bacteria	Proteobacteria	Gammaproteobacteria	Enterobacterales	Enterobacteriaceae	Enterobacter	Enterobacter cloacae	0	FALSE	FALSE	FALSE	FALSE	-0.0768131	-0.509578	0.355952	0.727973
Bacteria	Firmicutes	Bacilli	Lactobacillales	Lactobacillaceae	Lactobacillus	Lactobacillus kefiranofaciens	0	FALSE	FALSE	FALSE	FALSE	-0.0442375	-0.293586	0.205111	0.728093
Bacteria	Firmicutes	Bacilli	Lactobacillales	Carnobacteriaceae	Granulicatella	Granulicatella adiacens	0	FALSE	FALSE	FALSE	FALSE	-0.0616645	-0.410254	0.286925	0.728851
Bacteria	Firmicutes	Clostridia	Clostridiales	Lachnospiraceae	Hespellia	Hespellia stercorisuis	0	FALSE	FALSE	FALSE	FALSE	0.0196669	-0.0919813	0.131315	0.729951
Bacteria	Proteobacteria	Gammaproteobacteria	Enterobacterales	Enterobacteriaceae	Klebsiella	Klebsiella sp. RIT-PI-d	0	FALSE	FALSE	FALSE	FALSE	0.0623555	-0.291758	0.416469	0.730041
Bacteria	Firmicutes	Clostridia	Clostridiales	Lachnospiraceae		[Eubacterium] rectale	0	FALSE	FALSE	FALSE	FALSE	-0.0430111	-0.288149	0.202126	0.730973
Bacteria	Firmicutes	Clostridia	Clostridiales	Lachnospiraceae	Tyzzerella	Tyzzerella nexilis	0	FALSE	FALSE	FALSE	FALSE	0.0181315	-0.0853454	0.121608	0.731318
Bacteria	Firmicutes	Clostridia	Clostridiales	Clostridiaceae	Clostridium	Clostridium sp. KNHs209	0	FALSE	FALSE	FALSE	FALSE	-0.0171843	-0.115403	0.0810348	0.731707
Bacteria	Firmicutes	Clostridia	Clostridiales	Lachnospiraceae		Lachnospiraceae bacterium AC2031	0	FALSE	FALSE	FALSE	FALSE	0.0331182	-0.156596	0.222832	0.732282
Bacteria	Proteobacteria	Deltaproteobacteria	Myxococcales		Enhygromyxa	Enhygromyxa salina	0	FALSE	FALSE	FALSE	FALSE	0.0485215	-0.229433	0.326476	0.732285
Bacteria	Bacteroidetes	Bacteroidia	Bacteroidales	Prevotellaceae	Prevotella	Prevotella amnii	0	FALSE	FALSE	FALSE	FALSE	0.022052	-0.106497	0.150601	0.736744
Bacteria	Firmicutes	Negativicutes	Veillonellales	Veillonellaceae	Megasphaera	Megasphaera sp. UPII 135-E	0	FALSE	FALSE	FALSE	FALSE	-0.0159557	-0.109378	0.0774669	0.73786
Bacteria	Firmicutes	Clostridia	Clostridiales	Clostridiaceae	Massilioclostridium	Massilioclostridium coli	1	FALSE	FALSE	FALSE	FALSE	-0.0217183	-0.150043	0.106607	0.740147
Bacteria	Firmicutes	Clostridia	Clostridiales	Clostridiaceae	Clostridium	Clostridium sp. CAG:349	0	FALSE	FALSE	FALSE	FALSE	0.0894123	-0.441202	0.620027	0.741239
Bacteria	Firmicutes	Negativicutes	Veillonellales	Veillonellaceae	Dialister	Dialister invisus CAG:218	0	FALSE	FALSE	FALSE	FALSE	-0.0992004	-0.689527	0.491126	0.741925
Bacteria	Actinobacteria	Actinobacteria	Bifidobacteriales	Bifidobacteriaceae	Scardovia	Scardovia wiggsiae	0	FALSE	FALSE	FALSE	FALSE	-0.0539037	-0.375478	0.26767	0.742546
Bacteria	Firmicutes	Tissierellia	Tissierellales	Peptoniphilaceae	Peptoniphilus	Peptoniphilus sp. oral taxon 375	0	FALSE	FALSE	FALSE	FALSE	-0.0229244	-0.160296	0.114447	0.743651
Bacteria	Firmicutes	Tissierellia	Tissierellales	Peptoniphilaceae	Peptoniphilus	Peptoniphilus senegalensis	0	FALSE	FALSE	FALSE	FALSE	-0.0503162	-0.35213	0.251498	0.743897
Bacteria	Actinobacteria	Actinobacteria	Bifidobacteriales	Bifidobacteriaceae	Bifidobacterium	Bifidobacterium bombi	0	FALSE	FALSE	FALSE	FALSE	-0.0464622	-0.325867	0.232942	0.744524
Bacteria	Bacteroidetes	Bacteroidia	Bacteroidales	Porphyromonadaceae	Tannerella	Tannerella forsythia	0	FALSE	FALSE	FALSE	FALSE	-0.030686	-0.21524	0.153868	0.744551
Bacteria	Bacteroidetes	Bacteroidia	Bacteroidales	Prevotellaceae	Prevotella	Prevotella enoeca	0	FALSE	FALSE	FALSE	FALSE	-0.059468	-0.418246	0.29931	0.745322
Bacteria	Firmicutes	Clostridia	Clostridiales	Lachnospiraceae	Dorea	Dorea formicigenerans	0	FALSE	FALSE	FALSE	FALSE	-0.0179668	-0.128449	0.0925156	0.74997
Bacteria	Firmicutes	Negativicutes	Veillonellales	Veillonellaceae	Megasphaera	Megasphaera micronuciformis	0	FALSE	FALSE	FALSE	FALSE	-0.0557866	-0.398908	0.287335	0.750022
Bacteria	Bacteroidetes	Bacteroidia	Bacteroidales	Prevotellaceae	Prevotella	Prevotella nigrescens	0	FALSE	FALSE	FALSE	FALSE	0.0545859	-0.283743	0.392914	0.751875
Bacteria	Actinobacteria	Actinobacteria	Actinomycetales	Actinomycetaceae	Actinobaculum	Actinobaculum suis	0	FALSE	FALSE	FALSE	FALSE	-0.0415243	-0.298928	0.21588	0.751905
Bacteria	Firmicutes	Clostridia	Clostridiales	Ruminococcaceae	Ruminococcus	Ruminococcus albus	0	FALSE	FALSE	FALSE	FALSE	0.0368195	-0.192236	0.265874	0.752759
Bacteria	Actinobacteria	Coriobacteriia	Coriobacteriales	Coriobacteriaceae	Collinsella	Collinsella aerofaciens	0	FALSE	FALSE	FALSE	FALSE	-0.0504836	-0.366102	0.265135	0.753941
Bacteria	Firmicutes	Clostridia	Clostridiales	Ruminococcaceae	Ruminococcus	Ruminococcus sp. CAG:60	0	FALSE	FALSE	FALSE	FALSE	0.0337554	-0.178721	0.246232	0.755556
Bacteria	Firmicutes	Clostridia	Clostridiales	Lachnospiraceae	Lachnoclostridium	Lachnoclostridium phytofermentans	0	FALSE	FALSE	FALSE	FALSE	-0.0159048	-0.116694	0.0848848	0.757142
Bacteria	Firmicutes	Clostridia	Clostridiales	Ruminococcaceae	Ruminococcus	Ruminococcus bicirculans	0	FALSE	FALSE	FALSE	FALSE	0.0553189	-0.297459	0.408096	0.758622
Bacteria	Firmicutes	Clostridia	Clostridiales	Lachnospiraceae	Johnsonella	Johnsonella ignava	0	FALSE	FALSE	FALSE	FALSE	0.0218181	-0.117418	0.161054	0.758787
Bacteria	Proteobacteria	Gammaproteobacteria	Enterobacterales	Yersiniaceae	Nissabacter	Nissabacter archeti	0	FALSE	FALSE	FALSE	FALSE	0.0491367	-0.26457	0.362844	0.758886
Bacteria	Actinobacteria	Actinobacteria	Bifidobacteriales	Bifidobacteriaceae	Bifidobacterium	Bifidobacterium angulatum	0	FALSE	FALSE	FALSE	FALSE	0.0558829	-0.304481	0.416247	0.761213
Bacteria	Bacteroidetes	Bacteroidia	Bacteroidales	Prevotellaceae	Prevotella	Prevotella oralis	0	FALSE	FALSE	FALSE	FALSE	-0.0555306	-0.414108	0.303047	0.761526
Bacteria	Chloroflexi	Anaerolineae	Anaerolineales			Anaerolineales bacterium Chloro_04	0	FALSE	FALSE	FALSE	FALSE	-0.0412217	-0.307819	0.225376	0.761888
Bacteria	Bacteroidetes	Sphingobacteriia	Sphingobacteriales	Sphingobacteriaceae	Pedobacter	Pedobacter glucosidilyticus	0	FALSE	FALSE	FALSE	FALSE	0.0395453	-0.217837	0.296927	0.763347
Bacteria	Proteobacteria	Alphaproteobacteria	Rhizobiales	Hyphomicrobiaceae	Devosia	Devosia insulae	0	FALSE	FALSE	FALSE	FALSE	0.0268953	-0.149384	0.203174	0.76495
Bacteria	Bacteroidetes	Bacteroidia	Bacteroidales			Bacteroidales bacterium Bact_08	0	FALSE	FALSE	FALSE	FALSE	-0.0367055	-0.279708	0.206297	0.767227
Bacteria	Proteobacteria	Gammaproteobacteria	Enterobacterales	Enterobacteriaceae	Lelliottia	Lelliottia amnigena	0	FALSE	FALSE	FALSE	FALSE	0.0683046	-0.384342	0.520952	0.767451
Archaea	Euryarchaeota	Methanomicrobia	Methanomicrobiales	Methanocorpusculaceae		Methanocorpusculaceae archaeon Phil4	0	FALSE	FALSE	FALSE	FALSE	0.0586344	-0.331066	0.448335	0.768109
Bacteria	Firmicutes					Firmicutes bacterium CAG:102	0	FALSE	FALSE	FALSE	FALSE	0.0595842	-0.336679	0.455848	0.768252
Bacteria	Firmicutes	Clostridia	Clostridiales	Ruminococcaceae	Faecalibacterium	Faecalibacterium sp. CAG:82-related_59_9	0	FALSE	FALSE	FALSE	FALSE	-0.0423658	-0.324665	0.239933	0.768687
Bacteria	Bacteroidetes	Bacteroidia	Bacteroidales	Bacteroidaceae	Bacteroides	Bacteroides faecichinchillae	0	FALSE	FALSE	FALSE	FALSE	0.0219505	-0.125246	0.169147	0.77011
Bacteria	Firmicutes	Clostridia	Clostridiales	Lachnospiraceae	Acetitomaculum	Acetitomaculum ruminis	1	FALSE	FALSE	FALSE	FALSE	-0.0183509	-0.14146	0.104758	0.770202
Bacteria	Firmicutes	Clostridia	Clostridiales	Clostridiaceae	Clostridium	Clostridium sulfidigenes	0	FALSE	FALSE	FALSE	FALSE	-0.0293194	-0.227347	0.168708	0.77171
Bacteria	Actinobacteria	Actinobacteria	Bifidobacteriales	Bifidobacteriaceae	Bifidobacterium	Bifidobacterium actinocoloniiforme	0	FALSE	FALSE	FALSE	FALSE	-0.0426943	-0.33355	0.248162	0.773612
Bacteria	Firmicutes	Clostridia	Clostridiales	Eubacteriaceae	Eubacterium	Eubacterium plexicaudatum	0	FALSE	FALSE	FALSE	FALSE	-0.0142207	-0.111639	0.0831975	0.774832
Bacteria	Actinobacteria	Actinobacteria	Bifidobacteriales	Bifidobacteriaceae	Bifidobacterium	Bifidobacterium breve	0	FALSE	FALSE	FALSE	FALSE	0.0610747	-0.357603	0.479753	0.774982
Bacteria	Bacteroidetes	Bacteroidia	Bacteroidales	Prevotellaceae	Prevotella	Prevotella sp. RM4	0	FALSE	FALSE	FALSE	FALSE	0.0384412	-0.226215	0.303097	0.775922
Bacteria	Firmicutes	Clostridia	Clostridiales	Ruminococcaceae	Phocea	Phocea massiliensis	0	FALSE	FALSE	FALSE	FALSE	0.0205762	-0.121619	0.162772	0.776741
Bacteria	Actinobacteria	Actinobacteria	Bifidobacteriales	Bifidobacteriaceae	Bifidobacterium	Bifidobacterium bohemicum	0	FALSE	FALSE	FALSE	FALSE	-0.040465	-0.320991	0.240061	0.777427
Bacteria	Firmicutes	Bacilli	Bacillales	Thermoactinomycetaceae	Risungbinella	Risungbinella massiliensis	0	FALSE	FALSE	FALSE	FALSE	0.0318743	-0.18991	0.253659	0.778223
Bacteria	Firmicutes	Clostridia	Clostridiales	Ruminococcaceae	Ruminococcus	Ruminococcus callidus	0	FALSE	FALSE	FALSE	FALSE	-0.0335913	-0.268354	0.201171	0.779171
Bacteria	Bacteroidetes	Bacteroidia	Bacteroidales	Prolixibacteraceae	Draconibacterium	Draconibacterium orientale	0	FALSE	FALSE	FALSE	FALSE	-0.0298116	-0.238389	0.178766	0.779409
Bacteria	Firmicutes	Clostridia	Clostridiales	Lachnospiraceae	Butyrivibrio	Butyrivibrio sp. VCD2006	0	FALSE	FALSE	FALSE	FALSE	0.0303748	-0.182938	0.243688	0.78021
Bacteria	Actinobacteria	Actinobacteria	Bifidobacteriales	Bifidobacteriaceae	Bifidobacterium	Bifidobacterium asteroides	0	FALSE	FALSE	FALSE	FALSE	-0.043528	-0.350596	0.26354	0.781176
Bacteria	Firmicutes	Bacilli	Lactobacillales	Leuconostocaceae	Leuconostoc	Leuconostoc mesenteroides	0	FALSE	FALSE	FALSE	FALSE	-0.0474266	-0.382027	0.287174	0.781195
Bacteria	Bacteroidetes	Bacteroidia	Bacteroidales	Prevotellaceae	Prevotella	Prevotella sp. AGR2160	0	FALSE	FALSE	FALSE	FALSE	0.0629882	-0.382923	0.5089	0.781923
Bacteria	Bacteroidetes	Bacteroidia	Bacteroidales	Prevotellaceae	Prevotella	Prevotella sp. CAG:255	0	FALSE	FALSE	FALSE	FALSE	0.0356256	-0.220781	0.292033	0.785409
Bacteria	Proteobacteria	Gammaproteobacteria	Enterobacterales	Enterobacteriaceae	Enterobacter	Enterobacter lignolyticus	0	FALSE	FALSE	FALSE	FALSE	0.0551834	-0.342106	0.452473	0.785472
Bacteria	Bacteroidetes	Flavobacteriia	Flavobacteriales	Flavobacteriaceae	Vaginella	Vaginella massiliensis	0	FALSE	FALSE	FALSE	FALSE	-0.0519466	-0.426648	0.322754	0.785871
Bacteria	Firmicutes					Firmicutes bacterium CAG:137_57_8	0	FALSE	FALSE	FALSE	FALSE	0.0480281	-0.299191	0.395247	0.786342
Bacteria	Firmicutes	Clostridia	Clostridiales	Clostridiaceae	Clostridium	Clostridium sp. CAG:277	0	FALSE	FALSE	FALSE	FALSE	-0.0375286	-0.30892	0.233863	0.786403
Bacteria	Actinobacteria	Actinobacteria	Actinomycetales	Actinomycetaceae	Actinomyces	Actinomyces graevenitzii	0	FALSE	FALSE	FALSE	FALSE	0.0319176	-0.199096	0.262932	0.786582
Bacteria	Firmicutes	Clostridia	Clostridiales	Eubacteriaceae	Eubacterium	Eubacterium sp. AB3007	0	FALSE	FALSE	FALSE	FALSE	-0.0503807	-0.41754	0.316779	0.788008
Bacteria	Bacteroidetes	Bacteroidia	Bacteroidales	Bacteroidaceae	Bacteroides	Bacteroides propionicifaciens	0	FALSE	FALSE	FALSE	FALSE	0.0394662	-0.248389	0.327321	0.788178
Bacteria	Firmicutes	Clostridia	Clostridiales	Lachnospiraceae		Lachnospiraceae bacterium NK3A20	0	FALSE	FALSE	FALSE	FALSE	0.0389026	-0.245163	0.322968	0.788412
Bacteria	Firmicutes	Tissierellia	Tissierellales	Peptoniphilaceae	Peptoniphilus	Peptoniphilus obesi	0	FALSE	FALSE	FALSE	FALSE	0.0394065	-0.248938	0.327751	0.788842
Bacteria	Firmicutes	Clostridia	Clostridiales	Oscillospiraceae	Oscillibacter	Oscillibacter valericigenes	0	FALSE	FALSE	FALSE	FALSE	0.0255963	-0.163016	0.214209	0.790285
Bacteria	Bacteroidetes	Bacteroidia	Bacteroidales			Bacteroidales bacterium Bact_23	0	FALSE	FALSE	FALSE	FALSE	-0.0410488	-0.345263	0.263166	0.791454
Bacteria	Firmicutes	Clostridia	Clostridiales	Peptostreptococcaceae	Asaccharospora	Asaccharospora irregularis	0	FALSE	FALSE	FALSE	FALSE	0.0385074	-0.250019	0.327034	0.793676
Bacteria	Bacteroidetes	Bacteroidia	Bacteroidales	Prevotellaceae	Prevotella	Prevotella copri	0	FALSE	FALSE	FALSE	FALSE	-0.067242	-0.571416	0.436932	0.793815
Bacteria	Verrucomicrobia	Verrucomicrobiae	Verrucomicrobiales	Akkermansiaceae	Akkermansia	Akkermansia sp. Phil8	0	FALSE	FALSE	FALSE	FALSE	-0.0762162	-0.647914	0.495481	0.793898
Bacteria	Proteobacteria	Gammaproteobacteria	Enterobacterales	Enterobacteriaceae	Escherichia	Escherichia coli	0	FALSE	FALSE	FALSE	FALSE	0.0537874	-0.352926	0.460501	0.79551
Bacteria	Firmicutes	Clostridia	Clostridiales	Oscillospiraceae	Oscillibacter	Oscillibacter ruminantium	0	FALSE	FALSE	FALSE	FALSE	0.0267871	-0.177618	0.231192	0.797325
Bacteria	Firmicutes	Clostridia	Clostridiales	Lachnospiraceae	Shuttleworthia	Shuttleworthia satelles	0	FALSE	FALSE	FALSE	FALSE	-0.0210401	-0.183094	0.141013	0.799163
Bacteria	Firmicutes	Clostridia	Clostridiales	Eubacteriaceae	Eubacterium	Eubacterium sp. CAG:202	0	FALSE	FALSE	FALSE	FALSE	-0.049535	-0.43205	0.33298	0.799672
Bacteria	Proteobacteria	Alphaproteobacteria	Kiloniellales	Kiloniellaceae	Kiloniella	Kiloniella litopenaei	0	FALSE	FALSE	FALSE	FALSE	0.0362608	-0.246439	0.31896	0.801538
Bacteria	Actinobacteria	Actinobacteria	Streptomycetales	Streptomycetaceae	Streptomyces	Streptomyces cattleya	0	FALSE	FALSE	FALSE	FALSE	-0.0360115	-0.319308	0.247285	0.803281
Bacteria	Firmicutes	Clostridia	Clostridiales	Clostridiales Family XIII. Incertae Sedis	Mogibacterium	Mogibacterium timidum	0	FALSE	FALSE	FALSE	FALSE	0.0405125	-0.27838	0.359405	0.803394
Bacteria	Bacteroidetes					Bacteroidetes bacterium OLB8	0	FALSE	FALSE	FALSE	FALSE	-0.0352643	-0.315902	0.245373	0.805492
Bacteria	Bacteroidetes	Bacteroidia	Bacteroidales	Prevotellaceae	Prevotella	Prevotella buccalis	0	FALSE	FALSE	FALSE	FALSE	-0.0174708	-0.156935	0.121994	0.806079
Bacteria	Proteobacteria	Gammaproteobacteria	Enterobacterales	Yersiniaceae	Serratia	Serratia rubidaea	0	FALSE	FALSE	FALSE	FALSE	0.0319238	-0.224686	0.288533	0.807391
Bacteria	Bacteroidetes	Bacteroidia	Bacteroidales	Odoribacteraceae	Odoribacter	Odoribacter laneus	0	FALSE	FALSE	FALSE	FALSE	0.0310794	-0.218921	0.28108	0.807526
Bacteria	Bacteroidetes	Bacteroidia	Bacteroidales	Bacteroidaceae	Bacteroides	Bacteroides cellulosilyticus	0	FALSE	FALSE	FALSE	FALSE	0.032653	-0.23092	0.296226	0.80818
Bacteria	Bacteroidetes	Bacteroidia	Bacteroidales	Prevotellaceae	Prevotella	Prevotella sp. BP1-148	0	FALSE	FALSE	FALSE	FALSE	0.0246123	-0.17522	0.224444	0.809276
Bacteria	Fusobacteria	Fusobacteriia	Fusobacteriales	Leptotrichiaceae	Streptobacillus	Streptobacillus notomytis	0	FALSE	FALSE	FALSE	FALSE	0.0366937	-0.261278	0.334666	0.809306
Bacteria	Firmicutes	Bacilli	Lactobacillales	Streptococcaceae	Streptococcus	Streptococcus mutans	0	FALSE	FALSE	FALSE	FALSE	0.050336	-0.3599	0.460572	0.809981
Bacteria	Actinobacteria	Coriobacteriia	Coriobacteriales			Coriobacteriales bacterium DNF00809	0	FALSE	FALSE	FALSE	FALSE	0.0340294	-0.24511	0.313169	0.811185
Bacteria	Firmicutes	Clostridia	Clostridiales	Lachnospiraceae	Butyrivibrio	Butyrivibrio crossotus	0	FALSE	FALSE	FALSE	FALSE	-0.0246273	-0.227839	0.178584	0.812276
Bacteria	Bacteroidetes	Bacteroidia	Bacteroidales	Prevotellaceae	Prevotella	Prevotella marshii	0	FALSE	FALSE	FALSE	FALSE	0.0175491	-0.127999	0.163097	0.813215
Bacteria	Actinobacteria	Actinobacteria	Bifidobacteriales	Bifidobacteriaceae	Gardnerella	Gardnerella vaginalis	0	FALSE	FALSE	FALSE	FALSE	-0.0376613	-0.350212	0.274889	0.81333
Bacteria	Actinobacteria	Actinobacteria	Bifidobacteriales	Bifidobacteriaceae	Bifidobacterium	Bifidobacterium biavatii	1	FALSE	FALSE	FALSE	FALSE	-0.0139042	-0.129334	0.101526	0.813392
Bacteria	Bacteroidetes	Bacteroidia	Bacteroidales	Rikenellaceae	Alistipes	Alistipes inops	0	FALSE	FALSE	FALSE	FALSE	0.0489617	-0.357854	0.455778	0.813548
Bacteria	Firmicutes	Clostridia	Clostridiales	Eubacteriaceae	Eubacterium	Eubacterium sp. CAG:115	0	FALSE	FALSE	FALSE	FALSE	-0.0704557	-0.660343	0.519432	0.814938
Bacteria	Bacteroidetes	Bacteroidia	Bacteroidales	Prevotellaceae	Prevotella	Prevotella sp. CAG:732	0	FALSE	FALSE	FALSE	FALSE	0.058978	-0.435971	0.553928	0.815364
Bacteria	Firmicutes					Firmicutes bacterium CAG:24	0	FALSE	FALSE	FALSE	FALSE	0.0325036	-0.241329	0.306336	0.816065
Bacteria	Actinobacteria	Coriobacteriia	Eggerthellales	Eggerthellaceae	Enterorhabdus	Enterorhabdus mucosicola	0	FALSE	FALSE	FALSE	FALSE	-0.0316784	-0.299646	0.236289	0.816798
Bacteria	Synergistetes	Synergistia	Synergistales	Synergistaceae	Pyramidobacter	Pyramidobacter piscolens	0	FALSE	FALSE	FALSE	FALSE	0.0466789	-0.349898	0.443256	0.817578
Bacteria	Bacteroidetes	Bacteroidia	Bacteroidales	Prevotellaceae	Prevotella	Prevotella baroniae	0	FALSE	FALSE	FALSE	FALSE	0.0178529	-0.134032	0.169738	0.817826
Bacteria	Bacteroidetes	Bacteroidia	Bacteroidales	Prevotellaceae	Prevotella	Prevotella sp. CAG:1092	0	FALSE	FALSE	FALSE	FALSE	-0.0538365	-0.513711	0.406038	0.818548
Bacteria	Firmicutes	Bacilli	Lactobacillales	Aerococcaceae	Abiotrophia	Abiotrophia defectiva	0	FALSE	FALSE	FALSE	FALSE	0.0336516	-0.253859	0.321163	0.818584
Bacteria	Bacteroidetes	Bacteroidia	Bacteroidales	Bacteroidaceae	Bacteroides	Bacteroides fragilis CAG:47	0	FALSE	FALSE	FALSE	FALSE	0.0383795	-0.290547	0.367306	0.819137
Bacteria	Firmicutes	Bacilli	Lactobacillales	Aerococcaceae	Globicatella	Globicatella sanguinis	0	FALSE	FALSE	FALSE	FALSE	0.03199	-0.242293	0.306273	0.819213
Bacteria	Proteobacteria	Gammaproteobacteria	Enterobacterales	Erwiniaceae	Pantoea	Pantoea rwandensis	0	FALSE	FALSE	FALSE	FALSE	0.0294475	-0.223313	0.282208	0.819408
Bacteria	Bacteroidetes	Bacteroidia	Bacteroidales	Prevotellaceae	Prevotella	Prevotella stercorea CAG:629	0	FALSE	FALSE	FALSE	FALSE	0.0524298	-0.399814	0.504674	0.820277
Bacteria	Proteobacteria	Gammaproteobacteria	Enterobacterales	Erwiniaceae	Erwinia	Erwinia billingiae	0	FALSE	FALSE	FALSE	FALSE	0.0274868	-0.210551	0.265525	0.820979
Bacteria	Verrucomicrobia	Verrucomicrobiae	Verrucomicrobiales	Akkermansiaceae	Akkermansia	Akkermansia sp. UNK.MGS-1	0	FALSE	FALSE	FALSE	FALSE	0.06564	-0.507439	0.638719	0.822401
Bacteria	Fibrobacteres	Fibrobacteria				Fibrobacteria bacterium AD80	0	FALSE	FALSE	FALSE	FALSE	-0.0195141	-0.191272	0.152244	0.823813
Bacteria	Actinobacteria	Coriobacteriia	Eggerthellales	Eggerthellaceae	Eggerthella	Eggerthella lenta	0	FALSE	FALSE	FALSE	FALSE	0.0326566	-0.255295	0.320609	0.824123
Bacteria	Firmicutes	Clostridia	Clostridiales	Lachnospiraceae		Lachnospiraceae bacterium AC2029	0	FALSE	FALSE	FALSE	FALSE	0.0152563	-0.119543	0.150056	0.824477
Bacteria	Firmicutes	Negativicutes	Selenomonadales	Selenomonadaceae	Mitsuokella	Mitsuokella multacida	0	FALSE	FALSE	FALSE	FALSE	0.0519566	-0.408942	0.512855	0.825162
Bacteria	Proteobacteria	Betaproteobacteria	Neisseriales	Neisseriaceae	Morococcus	Morococcus cerebrosus	0	FALSE	FALSE	FALSE	FALSE	-0.0285721	-0.283702	0.226557	0.826289
Bacteria	Bacteroidetes	Bacteroidia	Bacteroidales	Prevotellaceae	Prevotella	Prevotella intermedia	0	FALSE	FALSE	FALSE	FALSE	0.0282768	-0.225334	0.281887	0.827043
Bacteria						bacterium OL-1	0	FALSE	FALSE	FALSE	FALSE	-0.0447856	-0.447756	0.358185	0.82759
Bacteria	Actinobacteria	Coriobacteriia	Eggerthellales	Eggerthellaceae	Eggerthella	Eggerthella sp. 51_9	0	FALSE	FALSE	FALSE	FALSE	0.0356868	-0.287563	0.358937	0.828718
Bacteria	Verrucomicrobia	Verrucomicrobiae	Verrucomicrobiales	Akkermansiaceae	Akkermansia	Akkermansia glycaniphila	0	FALSE	FALSE	FALSE	FALSE	0.0371484	-0.299903	0.3742	0.828999
Bacteria	Firmicutes					Firmicutes bacterium CAG:475	0	FALSE	FALSE	FALSE	FALSE	-0.0434309	-0.437719	0.350857	0.829099
Bacteria	Firmicutes	Bacilli	Bacillales	Staphylococcaceae	Staphylococcus	Staphylococcus warneri	0	FALSE	FALSE	FALSE	FALSE	0.0327351	-0.264557	0.330028	0.829159
Bacteria	Bacteroidetes	Bacteroidia	Bacteroidales	Porphyromonadaceae	Coprobacter	Coprobacter secundus	0	FALSE	FALSE	FALSE	FALSE	-0.0151124	-0.152701	0.122476	0.829577
Bacteria	Bacteroidetes	Bacteroidia	Bacteroidales	Marinilabiliaceae	Thermophagus	Thermophagus xiamenensis	0	FALSE	FALSE	FALSE	FALSE	0.0330177	-0.268861	0.334897	0.830285
Bacteria	Firmicutes	Bacilli	Lactobacillales	Lactobacillaceae	Lactobacillus	Lactobacillus aviarius	0	FALSE	FALSE	FALSE	FALSE	0.0146385	-0.119602	0.148879	0.830784
Bacteria						bacterium P3	0	FALSE	FALSE	FALSE	FALSE	-0.0325912	-0.33169	0.266507	0.83091
Bacteria	Firmicutes	Clostridia	Clostridiales		Flavonifractor	Flavonifractor plautii	0	FALSE	FALSE	FALSE	FALSE	-0.0250718	-0.255582	0.205439	0.831213
Bacteria	Actinobacteria	Actinobacteria	Micrococcales	Micrococcaceae	Rothia	Rothia mucilaginosa	0	FALSE	FALSE	FALSE	FALSE	-0.0405546	-0.414044	0.332934	0.831494
Bacteria	Firmicutes	Clostridia	Clostridiales	Ruminococcaceae	Ruminococcus	Ruminococcus sp. CAG:724	0	FALSE	FALSE	FALSE	FALSE	0.0452154	-0.371798	0.462229	0.831733
Bacteria	Firmicutes	Clostridia	Clostridiales	Lachnospiraceae	Anaerostipes	Anaerostipes hadrus	0	FALSE	FALSE	FALSE	FALSE	0.0225325	-0.186245	0.23131	0.832499
Bacteria	Firmicutes	Clostridia	Clostridiales	Clostridiaceae	Lutispora	Lutispora thermophila	0	FALSE	FALSE	FALSE	FALSE	0.028232	-0.234829	0.291292	0.833423
Bacteria	Bacteroidetes	Bacteroidia	Bacteroidales	Odoribacteraceae	Odoribacter	Odoribacter laneus CAG:561	0	FALSE	FALSE	FALSE	FALSE	0.0360278	-0.300821	0.372876	0.833983
Bacteria	Firmicutes	Clostridia	Clostridiales			Clostridiales bacterium SIT11	0	FALSE	FALSE	FALSE	FALSE	-0.0277672	-0.290388	0.234854	0.835856
Bacteria	Bacteroidetes	Bacteroidia	Bacteroidales	Prevotellaceae	Prevotella	Prevotella bivia	0	FALSE	FALSE	FALSE	FALSE	-0.0170177	-0.178346	0.144311	0.836233
Bacteria	Firmicutes	Clostridia	Clostridiales	Lachnospiraceae	Butyrivibrio	Butyrivibrio sp. ob235	0	FALSE	FALSE	FALSE	FALSE	-0.0267182	-0.280728	0.227292	0.836691
Bacteria	Firmicutes	Bacilli	Lactobacillales	Lactobacillaceae	Lactobacillus	Lactobacillus acidophilus	0	FALSE	FALSE	FALSE	FALSE	0.0219779	-0.187162	0.231118	0.836841
Bacteria	Actinobacteria	Actinobacteria	Bifidobacteriales	Bifidobacteriaceae	Bifidobacterium	Bifidobacterium callitrichos	0	FALSE	FALSE	FALSE	FALSE	-0.0379266	-0.402226	0.326373	0.838341
Bacteria	Actinobacteria	Coriobacteriia	Eggerthellales	Eggerthellaceae	Enterorhabdus	Enterorhabdus caecimuris	0	FALSE	FALSE	FALSE	FALSE	0.0314806	-0.271366	0.334327	0.838584
Bacteria	Actinobacteria	Coriobacteriia	Coriobacteriales	Atopobiaceae	Olsenella	Olsenella umbonata	0	FALSE	FALSE	FALSE	FALSE	0.0244787	-0.211869	0.260826	0.839163
Bacteria	Firmicutes	Erysipelotrichia	Erysipelotrichales	Erysipelotrichaceae		Erysipelotrichaceae bacterium 21_3	0	FALSE	FALSE	FALSE	FALSE	-0.0161046	-0.172173	0.139964	0.839748
Bacteria	Bacteroidetes	Bacteroidia	Bacteroidales	Porphyromonadaceae		Porphyromonadaceae bacterium KH3R12	0	FALSE	FALSE	FALSE	FALSE	-0.02514	-0.269992	0.219712	0.840537
Bacteria	Actinobacteria	Actinobacteria	Bifidobacteriales	Bifidobacteriaceae	Bifidobacterium	Bifidobacterium psychraerophilum	0	FALSE	FALSE	FALSE	FALSE	-0.0234339	-0.253007	0.206139	0.841454
Bacteria	Firmicutes	Clostridia	Clostridiales	Clostridiaceae	Clostridium	Clostridium sp. CAG:590	0	FALSE	FALSE	FALSE	FALSE	0.0201436	-0.177281	0.217568	0.841521
Bacteria	Firmicutes	Clostridia	Clostridiales	Peptostreptococcaceae	Paeniclostridium	Paeniclostridium sordellii	0	FALSE	FALSE	FALSE	FALSE	-0.0326096	-0.353621	0.288402	0.842208
Bacteria	Firmicutes	Bacilli	Lactobacillales	Enterococcaceae	Enterococcus	Enterococcus gilvus	0	FALSE	FALSE	FALSE	FALSE	0.0248291	-0.219819	0.269477	0.842353
Bacteria	Fibrobacteres	Fibrobacteria	Fibrobacterales	Fibrobacteraceae	Fibrobacter	Fibrobacter sp. UWB12	0	FALSE	FALSE	FALSE	FALSE	0.0161646	-0.1434	0.175729	0.842636
Bacteria	Proteobacteria	Gammaproteobacteria	Enterobacterales	Erwiniaceae	Pantoea	Pantoea sp. PSNIH2	0	FALSE	FALSE	FALSE	FALSE	0.0411938	-0.372771	0.455158	0.845388
Bacteria	Firmicutes	Bacilli	Lactobacillales	Lactobacillaceae	Lactobacillus	Lactobacillus ruminis	0	FALSE	FALSE	FALSE	FALSE	-0.027433	-0.303345	0.248479	0.845516
Bacteria	Fusobacteria	Fusobacteriia	Fusobacteriales	Leptotrichiaceae	Streptobacillus	Streptobacillus hongkongensis	0	FALSE	FALSE	FALSE	FALSE	0.026639	-0.244763	0.29804	0.84747
Bacteria	Firmicutes	Bacilli	Lactobacillales	Enterococcaceae	Enterococcus	Enterococcus faecalis	0	FALSE	FALSE	FALSE	FALSE	-0.0242923	-0.272288	0.223703	0.847775
Bacteria	Firmicutes	Negativicutes	Veillonellales	Veillonellaceae	Veillonella	Veillonella sp. CAG:933	0	FALSE	FALSE	FALSE	FALSE	0.0198452	-0.184936	0.224627	0.849381
Bacteria	Bacteroidetes	Bacteroidia	Bacteroidales	Porphyromonadaceae	Fermentimonas	Fermentimonas caenicola	0	FALSE	FALSE	FALSE	FALSE	-0.0271023	-0.310276	0.256071	0.851223
Bacteria	Firmicutes	Negativicutes	Veillonellales	Veillonellaceae	Allisonella	Allisonella histaminiformans	0	FALSE	FALSE	FALSE	FALSE	-0.0469688	-0.541813	0.447875	0.852441
Bacteria	Firmicutes	Clostridia	Clostridiales	Clostridiaceae	Clostridium	Clostridium sp. CAG:465	0	FALSE	FALSE	FALSE	FALSE	-0.0387143	-0.447144	0.369716	0.852639
Bacteria	Firmicutes	Bacilli	Lactobacillales	Lactobacillaceae	Lactobacillus	Lactobacillus amylotrophicus	0	FALSE	FALSE	FALSE	FALSE	0.0245315	-0.234348	0.283411	0.852681
Bacteria	Firmicutes	Clostridia	Clostridiales	Clostridiaceae	Clostridium	Clostridium sp. L2-50	0	FALSE	FALSE	FALSE	FALSE	0.0138027	-0.134235	0.16184	0.855022
Bacteria	Firmicutes	Bacilli	Lactobacillales	Enterococcaceae	Bavariicoccus	Bavariicoccus seileri	0	FALSE	FALSE	FALSE	FALSE	-0.0236279	-0.277045	0.229789	0.855022
Bacteria	Spirochaetes	Spirochaetia	Spirochaetales	Spirochaetaceae	Treponema	Treponema denticola	0	FALSE	FALSE	FALSE	FALSE	-0.0203526	-0.239932	0.199227	0.855866
Bacteria	Firmicutes	Negativicutes	Selenomonadales	Sporomusaceae	Sporomusa	Sporomusa ovata	0	FALSE	FALSE	FALSE	FALSE	0.0247697	-0.244029	0.293569	0.856696
Bacteria	Proteobacteria	Gammaproteobacteria	Enterobacterales	Enterobacteriaceae	Atlantibacter	Atlantibacter hermannii	0	FALSE	FALSE	FALSE	FALSE	0.0339128	-0.336734	0.404559	0.857701
Bacteria	Actinobacteria	Actinobacteria	Bifidobacteriales	Bifidobacteriaceae	Bifidobacterium	Bifidobacterium saguini	0	FALSE	FALSE	FALSE	FALSE	-0.0361222	-0.431903	0.359659	0.858052
Bacteria	Firmicutes	Negativicutes	Acidaminococcales	Acidaminococcaceae	Phascolarctobacterium	Phascolarctobacterium sp. CAG:207	0	FALSE	FALSE	FALSE	FALSE	-0.0515288	-0.618743	0.515685	0.858702
Bacteria	Actinobacteria	Coriobacteriia	Eggerthellales	Eggerthellaceae	Eggerthella	Eggerthella sp. YY7918	0	FALSE	FALSE	FALSE	FALSE	-0.0212068	-0.256813	0.214399	0.859988
Bacteria	Firmicutes	Clostridia	Clostridiales	Clostridiaceae	Clostridium	Clostridium sp. CAG:127	0	FALSE	FALSE	FALSE	FALSE	-0.0356689	-0.433315	0.361977	0.860465
Bacteria	Bacteroidetes	Bacteroidia	Bacteroidales	Prevotellaceae	Prevotella	Prevotella paludivivens	0	FALSE	FALSE	FALSE	FALSE	0.0244355	-0.252628	0.301499	0.862783
Bacteria	Verrucomicrobia	Verrucomicrobiae	Verrucomicrobiales	Akkermansiaceae	Akkermansia	Akkermansia sp. 54_46	0	FALSE	FALSE	FALSE	FALSE	0.0508251	-0.526148	0.627798	0.862946
Bacteria	Bacteroidetes	Bacteroidia	Bacteroidales	Rikenellaceae	Mucinivorans	Mucinivorans hirudinis	0	FALSE	FALSE	FALSE	FALSE	0.0205653	-0.213523	0.254654	0.86331
Bacteria	Firmicutes	Clostridia	Clostridiales	Eubacteriaceae	Eubacterium	Eubacterium sp. CAG:192	0	FALSE	FALSE	FALSE	FALSE	0.0339478	-0.354488	0.422383	0.864014
Bacteria	Firmicutes	Clostridia	Clostridiales	Ruminococcaceae	Ruminococcus	Ruminococcus champanellensis	0	FALSE	FALSE	FALSE	FALSE	0.0252813	-0.266341	0.316904	0.865099
Bacteria	Proteobacteria	Gammaproteobacteria	Enterobacterales	Enterobacteriaceae	Buttiauxella	Buttiauxella ferragutiae	0	FALSE	FALSE	FALSE	FALSE	0.0231904	-0.244432	0.290812	0.865158
Bacteria	Bacteroidetes	Bacteroidia	Bacteroidales	Prevotellaceae	Prevotella	Prevotella sp. S7 MS 2	0	FALSE	FALSE	FALSE	FALSE	-0.0125091	-0.157925	0.132907	0.86613
Bacteria	Bacteroidetes	Bacteroidia	Bacteroidales	Bacteroidaceae	Bacteroides	Bacteroides neonati	0	FALSE	FALSE	FALSE	FALSE	-0.0105629	-0.133843	0.112717	0.866656
Bacteria	Bacteroidetes	Bacteroidia	Bacteroidales	Rikenellaceae	Alistipes	Alistipes sp. CAG:514	0	FALSE	FALSE	FALSE	FALSE	-0.0391367	-0.502444	0.424171	0.868521
Bacteria	Spirochaetes	Spirochaetia	Spirochaetales	Spirochaetaceae	Treponema	Treponema succinifaciens	0	FALSE	FALSE	FALSE	FALSE	-0.0115227	-0.148326	0.12528	0.868897
Bacteria	Proteobacteria	Gammaproteobacteria	Pseudomonadales	Moraxellaceae	Moraxella	Moraxella porci	0	FALSE	FALSE	FALSE	FALSE	-0.0200913	-0.261251	0.221069	0.870312
Bacteria	Firmicutes	Clostridia	Clostridiales	Lachnospiraceae	Lachnoclostridium	[Clostridium] symbiosum	0	FALSE	FALSE	FALSE	FALSE	0.0101146	-0.111622	0.131851	0.87066
Bacteria	Firmicutes	Clostridia	Clostridiales	Ruminococcaceae		Ruminococcaceae bacterium AB4001	0	FALSE	FALSE	FALSE	FALSE	0.0197061	-0.21892	0.258332	0.871438
Bacteria	Firmicutes	Clostridia	Clostridiales	Lachnospiraceae	Anaerobium	Anaerobium acetethylicum	0	FALSE	FALSE	FALSE	FALSE	-0.00969975	-0.128177	0.108778	0.872536
Bacteria	Bacteroidetes	Bacteroidia	Bacteroidales	Porphyromonadaceae	Parabacteroides	Parabacteroides distasonis	0	FALSE	FALSE	FALSE	FALSE	-0.0171516	-0.230286	0.195983	0.874693
Bacteria	Firmicutes					Firmicutes bacterium CAG:552	0	FALSE	FALSE	FALSE	FALSE	0.0301536	-0.344762	0.405069	0.874763
Bacteria	Actinobacteria	Actinobacteria	Corynebacteriales	Corynebacteriaceae	Corynebacterium	Corynebacterium singulare	0	FALSE	FALSE	FALSE	FALSE	0.0185564	-0.215621	0.252734	0.876596
Bacteria	Firmicutes	Clostridia	Clostridiales	Clostridiales Family XIII. Incertae Sedis		Clostridiales bacterium S5-A14a	0	FALSE	FALSE	FALSE	FALSE	-0.00890224	-0.121588	0.103783	0.876967
Bacteria	Firmicutes	Clostridia	Clostridiales	Lachnospiraceae	Butyrivibrio	Butyrivibrio hungatei	0	FALSE	FALSE	FALSE	FALSE	-0.0158957	-0.222124	0.190333	0.879938
Bacteria	Bacteroidetes	Bacteroidia	Bacteroidales	Prevotellaceae	Prevotella	Prevotella buccae	0	FALSE	FALSE	FALSE	FALSE	-0.0276771	-0.386803	0.331448	0.879954
Bacteria	Firmicutes	Clostridia	Clostridiales	Ruminococcaceae	Ruminococcus	Ruminococcus sp. FC2018	0	FALSE	FALSE	FALSE	FALSE	0.0183687	-0.227699	0.264437	0.883695
Bacteria	Firmicutes	Clostridia	Clostridiales	Ruminococcaceae	Ruminiclostridium	[Clostridium] sporosphaeroides	0	FALSE	FALSE	FALSE	FALSE	-0.0163673	-0.236918	0.204183	0.884372
Bacteria	Proteobacteria	Gammaproteobacteria	Xanthomonadales	Xanthomonadaceae	Xanthomonas	Xanthomonas sp. Mitacek01	0	FALSE	FALSE	FALSE	FALSE	-0.0150625	-0.219595	0.18947	0.88525
Bacteria	Actinobacteria	Actinobacteria	Bifidobacteriales	Bifidobacteriaceae	Bifidobacterium	Bifidobacterium choerinum	0	FALSE	FALSE	FALSE	FALSE	-0.0234742	-0.345489	0.29854	0.886404
Bacteria	Bacteroidetes	Bacteroidia	Bacteroidales	Prevotellaceae	Prevotella	Prevotella fusca	0	FALSE	FALSE	FALSE	FALSE	0.0294562	-0.375693	0.434605	0.886704
Bacteria	Firmicutes	Clostridia	Clostridiales	Clostridiaceae	Clostridium	Clostridium sp. SY8519	0	FALSE	FALSE	FALSE	FALSE	-0.00820321	-0.122375	0.105968	0.888026
Bacteria	Proteobacteria	Betaproteobacteria	Burkholderiales	Sutterellaceae	Sutterella	Sutterella sp. CAG:397	0	FALSE	FALSE	FALSE	FALSE	0.0435488	-0.562797	0.649894	0.88807
Bacteria	Proteobacteria	Gammaproteobacteria	Aeromonadales	Aeromonadaceae	Aeromonas	Aeromonas salmonicida	0	FALSE	FALSE	FALSE	FALSE	0.0227511	-0.294658	0.34016	0.888293
Bacteria	Proteobacteria	Gammaproteobacteria	Enterobacterales	Enterobacteriaceae	Leclercia	Leclercia adecarboxylata	0	FALSE	FALSE	FALSE	FALSE	-0.0294424	-0.446135	0.38725	0.889873
Bacteria	Proteobacteria	Betaproteobacteria	Neisseriales	Neisseriaceae	Neisseria	Neisseria cinerea	0	FALSE	FALSE	FALSE	FALSE	0.0185697	-0.245519	0.282659	0.890401
Bacteria	Bacteroidetes	Bacteroidia	Bacteroidales	Prevotellaceae	Prevotella	Prevotella sp. CAG:5226	0	FALSE	FALSE	FALSE	FALSE	0.0316934	-0.421382	0.484769	0.890966
Bacteria	Bacteroidetes	Bacteroidia	Bacteroidales	Prevotellaceae	Prevotella	Prevotella multisaccharivorax	0	FALSE	FALSE	FALSE	FALSE	-0.0320917	-0.49849	0.434307	0.892738
Bacteria	Firmicutes	Clostridia	Clostridiales	Clostridiaceae	Clostridium	Clostridium sp. CAG:245_30_32	0	FALSE	FALSE	FALSE	FALSE	0.0164575	-0.222988	0.255903	0.892856
Bacteria	Actinobacteria	Actinobacteria	Bifidobacteriales	Bifidobacteriaceae	Alloscardovia	Alloscardovia criceti	0	FALSE	FALSE	FALSE	FALSE	-0.0187237	-0.293745	0.256298	0.893864
Bacteria	Actinobacteria	Actinobacteria	Actinomycetales	Actinomycetaceae	Actinomyces	Actinomyces massiliensis	0	FALSE	FALSE	FALSE	FALSE	-0.0225222	-0.355386	0.310342	0.894514
Bacteria	Firmicutes	Clostridia	Clostridiales	Lachnospiraceae	Butyrivibrio	Butyrivibrio crossotus CAG:259	0	FALSE	FALSE	FALSE	FALSE	0.021042	-0.292764	0.334848	0.895456
Bacteria	Firmicutes	Tissierellia	Tissierellales	Peptoniphilaceae	Peptoniphilus	Peptoniphilus grossensis	0	FALSE	FALSE	FALSE	FALSE	-0.0185001	-0.29467	0.25767	0.895558
Bacteria	Fusobacteria	Fusobacteriia	Fusobacteriales	Fusobacteriaceae	Fusobacterium	Fusobacterium periodonticum	0	FALSE	FALSE	FALSE	FALSE	-0.0224719	-0.360155	0.315212	0.896242
Bacteria	Actinobacteria	Coriobacteriia	Coriobacteriales	Coriobacteriaceae	Coriobacterium	Coriobacterium glomerans	0	FALSE	FALSE	FALSE	FALSE	-0.0172001	-0.277265	0.242865	0.896877
Bacteria	Actinobacteria	Actinobacteria	Propionibacteriales	Propionibacteriaceae	Cutibacterium	Cutibacterium acnes	0	FALSE	FALSE	FALSE	FALSE	-0.0174364	-0.288118	0.253245	0.899546
Bacteria	Spirochaetes	Spirochaetia	Spirochaetales	Spirochaetaceae	Treponema	Treponema socranskii	0	FALSE	FALSE	FALSE	FALSE	0.0141472	-0.207244	0.235539	0.900345
Bacteria	Firmicutes	Bacilli	Lactobacillales	Enterococcaceae	Enterococcus	Enterococcus columbae	0	FALSE	FALSE	FALSE	FALSE	0.0181519	-0.269309	0.305613	0.901518
Bacteria	Proteobacteria	Betaproteobacteria	Burkholderiales		Aquabacterium	Aquabacterium parvum	0	FALSE	FALSE	FALSE	FALSE	-0.0166724	-0.28094	0.247595	0.901605
Bacteria	Firmicutes	Negativicutes	Acidaminococcales	Acidaminococcaceae	Succinispira	Succinispira mobilis	0	FALSE	FALSE	FALSE	FALSE	0.0179362	-0.266551	0.302423	0.90167
Bacteria	Firmicutes	Clostridia	Clostridiales	Peptostreptococcaceae	Peptostreptococcus	Peptostreptococcus anaerobius	0	FALSE	FALSE	FALSE	FALSE	-0.00678096	-0.114357	0.100795	0.90169
Bacteria	Firmicutes	Clostridia	Clostridiales	Eubacteriaceae	Eubacterium	[Eubacterium] hallii	0	FALSE	FALSE	FALSE	FALSE	-0.0103836	-0.175209	0.154442	0.901748
Bacteria	Firmicutes					Firmicutes bacterium CAG:466	0	FALSE	FALSE	FALSE	FALSE	-0.0179653	-0.305048	0.269118	0.902397
Bacteria	Bacteroidetes	Bacteroidia	Bacteroidales	Bacteroidaceae	Bacteroides	Bacteroides uniformis	0	FALSE	FALSE	FALSE	FALSE	0.0131926	-0.200757	0.227142	0.90382
Bacteria	Bacteroidetes	Bacteroidia	Bacteroidales	Bacteroidaceae	Bacteroides	Bacteroides sp. CAG:545	0	FALSE	FALSE	FALSE	FALSE	-0.0297018	-0.511626	0.452223	0.903867
Bacteria	Proteobacteria	Gammaproteobacteria	Enterobacterales	Enterobacteriaceae	Kluyvera	Kluyvera cryocrescens	0	FALSE	FALSE	FALSE	FALSE	-0.0271737	-0.470161	0.415814	0.904317
Bacteria	Bacteroidetes	Bacteroidia	Bacteroidales	Prevotellaceae	Prevotella	Prevotella micans	0	FALSE	FALSE	FALSE	FALSE	-0.020751	-0.359766	0.318264	0.904522
Bacteria	Actinobacteria	Actinobacteria	Actinomycetales	Actinomycetaceae	Actinomyces	Actinomyces sp. ph3	0	FALSE	FALSE	FALSE	FALSE	0.0184286	-0.285039	0.321896	0.905272
Bacteria	Proteobacteria	Gammaproteobacteria	Enterobacterales	Erwiniaceae	Pantoea	Pantoea ananatis	0	FALSE	FALSE	FALSE	FALSE	-0.0146814	-0.257231	0.227868	0.905578
Bacteria	Firmicutes	Clostridia	Clostridiales	Peptococcaceae	Dehalobacter	Dehalobacter restrictus	0	FALSE	FALSE	FALSE	FALSE	0.0124479	-0.195945	0.220841	0.906815
Bacteria	Firmicutes	Clostridia	Clostridiales	Clostridiaceae	Clostridium	Clostridium sp. ASF356	0	FALSE	FALSE	FALSE	FALSE	-0.0174361	-0.310993	0.276121	0.907338
Bacteria	Firmicutes	Clostridia	Clostridiales	Clostridiaceae	Clostridium	Clostridium sp. CAG:264	0	FALSE	FALSE	FALSE	FALSE	-0.0223061	-0.4019	0.357288	0.908321
Bacteria	Actinobacteria	Actinobacteria	Propionibacteriales	Propionibacteriaceae	Pseudopropionibacterium	Pseudopropionibacterium propionicum	0	FALSE	FALSE	FALSE	FALSE	0.0167396	-0.273969	0.307449	0.910156
Bacteria	Bacteroidetes	Flavobacteriia	Flavobacteriales	Flavobacteriaceae	Myroides	Myroides injenensis	0	FALSE	FALSE	FALSE	FALSE	0.0197036	-0.324114	0.363521	0.910581
Bacteria	Firmicutes	Negativicutes	Selenomonadales	Sporomusaceae	Dendrosporobacter	Dendrosporobacter quercicolus	0	FALSE	FALSE	FALSE	FALSE	0.0116968	-0.192689	0.216083	0.910705
Bacteria	Bacteroidetes	Bacteroidia	Bacteroidales	Rikenellaceae	Rikenella	Rikenella microfusus	0	FALSE	FALSE	FALSE	FALSE	-0.00765316	-0.142033	0.126727	0.911135
Bacteria	Actinobacteria	Coriobacteriia	Coriobacteriales	Atopobiaceae	Olsenella	Olsenella sp. Marseille-P3197	0	FALSE	FALSE	FALSE	FALSE	-0.0165071	-0.310095	0.277081	0.912264
Bacteria	Firmicutes	Bacilli	Lactobacillales	Lactobacillaceae	Lactobacillus	Lactobacillus manihotivorans	0	FALSE	FALSE	FALSE	FALSE	0.0149923	-0.254463	0.284448	0.913175
Bacteria	Actinobacteria	Actinobacteria	Bifidobacteriales	Bifidobacteriaceae	Bifidobacterium	Bifidobacterium cuniculi	0	FALSE	FALSE	FALSE	FALSE	-0.0170759	-0.325157	0.291005	0.913506
Bacteria	Actinobacteria	Actinobacteria	Actinomycetales	Actinomycetaceae	Varibaculum	Varibaculum sp. Marseille-P2802	0	FALSE	FALSE	FALSE	FALSE	-0.0131809	-0.253081	0.22672	0.914257
Bacteria	Bacteroidetes	Bacteroidia	Bacteroidales			Bacteroidales bacterium CF	0	FALSE	FALSE	FALSE	FALSE	-0.014057	-0.270994	0.24288	0.914619
Bacteria	Firmicutes	Clostridia	Clostridiales	Clostridiaceae	Hathewaya	Hathewaya proteolytica	0	FALSE	FALSE	FALSE	FALSE	0.0152292	-0.267738	0.298196	0.916004
Bacteria	Firmicutes	Tissierellia	Tissierellales	Peptoniphilaceae	Peptoniphilus	Peptoniphilus duerdenii	0	FALSE	FALSE	FALSE	FALSE	0.0106993	-0.189077	0.210475	0.916413
Bacteria	Bacteroidetes	Bacteroidia	Bacteroidales	Prevotellaceae	Prevotella	Prevotella albensis	0	FALSE	FALSE	FALSE	FALSE	0.0248909	-0.455806	0.505588	0.919175
Bacteria	Bacteroidetes	Bacteroidia	Bacteroidales	Prevotellaceae	Prevotella	Prevotella dentasini	0	FALSE	FALSE	FALSE	FALSE	0.019313	-0.354004	0.39263	0.919248
Bacteria	Firmicutes	Clostridia	Clostridiales	Ruminococcaceae	Ruminococcus	Ruminococcus sp. CAG:382	0	FALSE	FALSE	FALSE	FALSE	0.0251785	-0.466064	0.516421	0.919993
Bacteria	Firmicutes	Bacilli	Lactobacillales	Lactobacillaceae	Lactobacillus	Lactobacillus mucosae	0	FALSE	FALSE	FALSE	FALSE	0.0138364	-0.262254	0.289926	0.921765
Bacteria	Firmicutes	Clostridia	Clostridiales	Lachnospiraceae	Anaerostipes	Anaerostipes caccae	0	FALSE	FALSE	FALSE	FALSE	-0.00598806	-0.126813	0.114836	0.92263
Bacteria	Firmicutes	Tissierellia	Tissierellales	Peptoniphilaceae	Finegoldia	Finegoldia magna	0	FALSE	FALSE	FALSE	FALSE	0.0149164	-0.289538	0.319371	0.923511
Bacteria	Fibrobacteres	Fibrobacteria	Fibrobacterales			Fibrobacterales bacterium Fibro_02	0	FALSE	FALSE	FALSE	FALSE	-0.00845169	-0.183033	0.16613	0.924418
Bacteria	Firmicutes	Tissierellia	Tissierellales	Peptoniphilaceae	Anaerococcus	Anaerococcus lactolyticus	0	FALSE	FALSE	FALSE	FALSE	0.0145958	-0.287063	0.316255	0.924458
Bacteria	Firmicutes	Clostridia	Clostridiales	Lachnospiraceae		Lachnospiraceae bacterium TWA4	0	FALSE	FALSE	FALSE	FALSE	-0.00675947	-0.146553	0.133034	0.924508
Bacteria	Bacteroidetes	Bacteroidia	Bacteroidales	Porphyromonadaceae	Porphyromonas	Porphyromonas somerae	0	FALSE	FALSE	FALSE	FALSE	-0.00675295	-0.14692	0.133414	0.924781
Bacteria	Proteobacteria	Gammaproteobacteria	Pasteurellales	Pasteurellaceae	Bibersteinia	Bibersteinia trehalosi	0	FALSE	FALSE	FALSE	FALSE	-0.0144205	-0.315647	0.286806	0.925257
Bacteria	Bacteroidetes	Bacteroidia	Bacteroidales	Odoribacteraceae	Odoribacter	Odoribacter splanchnicus CAG:14	0	FALSE	FALSE	FALSE	FALSE	0.0115972	-0.231746	0.254941	0.925591
Bacteria	Firmicutes	Clostridia	Clostridiales	Clostridiaceae	Clostridium	Clostridium sp. HGF2	0	FALSE	FALSE	FALSE	FALSE	0.00550672	-0.115949	0.126963	0.929201
Bacteria	Firmicutes	Clostridia	Clostridiales	Ruminococcaceae	Ruminococcus	Ruminococcus sp. CAG:379	0	FALSE	FALSE	FALSE	FALSE	0.0171541	-0.361904	0.396212	0.929333
Bacteria	Fusobacteria	Fusobacteriia	Fusobacteriales	Fusobacteriaceae	Fusobacterium	Fusobacterium necrophorum	0	FALSE	FALSE	FALSE	FALSE	0.0126135	-0.267881	0.293108	0.929778
Bacteria	Firmicutes	Clostridia	Clostridiales	Eubacteriaceae	Eubacterium	Eubacterium sp. CAG:581	0	FALSE	FALSE	FALSE	FALSE	-0.0179449	-0.424495	0.388605	0.93107
Bacteria	Actinobacteria	Coriobacteriia	Coriobacteriales	Atopobiaceae	Atopobium	Atopobium minutum	0	FALSE	FALSE	FALSE	FALSE	0.0123595	-0.270393	0.295112	0.931737
Bacteria	Firmicutes	Tissierellia	Tissierellales	Tissierellaceae	Urmitella	Urmitella timonensis	0	FALSE	FALSE	FALSE	FALSE	-0.00787932	-0.191174	0.175415	0.932865
Bacteria	Firmicutes	Clostridia	Clostridiales	Lachnospiraceae	Lachnoclostridium	[Clostridium] bolteae	0	FALSE	FALSE	FALSE	FALSE	0.00594697	-0.140224	0.152118	0.936452
Bacteria	Proteobacteria	Gammaproteobacteria	Enterobacterales	Pectobacteriaceae	Brenneria	Brenneria goodwinii	0	FALSE	FALSE	FALSE	FALSE	0.00929991	-0.225727	0.244327	0.938191
Bacteria	Firmicutes	Clostridia	Clostridiales			Clostridiales bacterium DTU035	0	FALSE	FALSE	FALSE	FALSE	-0.00964001	-0.256808	0.237528	0.939076
Bacteria	Firmicutes	Clostridia	Clostridiales	Lachnospiraceae	Lachnoclostridium	[Clostridium] glycyrrhizinilyticum	0	FALSE	FALSE	FALSE	FALSE	0.00355649	-0.0882781	0.0953911	0.939505
Bacteria	Proteobacteria	Betaproteobacteria	Burkholderiales	Burkholderiaceae	Lautropia	Lautropia mirabilis	0	FALSE	FALSE	FALSE	FALSE	-0.0110647	-0.300357	0.278228	0.940252
Bacteria	Proteobacteria	Epsilonproteobacteria	Campylobacterales	Campylobacteraceae	Campylobacter	Campylobacter coli	0	FALSE	FALSE	FALSE	FALSE	-0.00576803	-0.160272	0.148736	0.941679
Bacteria	Firmicutes	Erysipelotrichia	Erysipelotrichales	Erysipelotrichaceae	Candidatus Stoquefichus	Candidatus Stoquefichus sp. SB1	0	FALSE	FALSE	FALSE	FALSE	0.00583086	-0.153912	0.165574	0.942975
Bacteria	Firmicutes	Clostridia	Clostridiales	Lachnospiraceae	Anaerocolumna	Anaerocolumna aminovalerica	0	FALSE	FALSE	FALSE	FALSE	-0.00889345	-0.253262	0.235476	0.943144
Bacteria	Bacteroidetes	Bacteroidia	Bacteroidales	Bacteroidaceae	Bacteroides	Bacteroides finegoldii CAG:203	0	FALSE	FALSE	FALSE	FALSE	-0.00880562	-0.252999	0.235388	0.943664
Bacteria	Firmicutes	Clostridia	Clostridiales	Ruminococcaceae	Drancourtella	Drancourtella massiliensis	0	FALSE	FALSE	FALSE	FALSE	0.00761172	-0.20572	0.220944	0.944256
Bacteria	Planctomycetes	Planctomycetia	Planctomycetales	Gemmataceae	Gemmata	Gemmata obscuriglobus	0	FALSE	FALSE	FALSE	FALSE	-0.00889904	-0.259603	0.241805	0.944543
Bacteria	Firmicutes	Erysipelotrichia	Erysipelotrichales	Erysipelotrichaceae		Erysipelotrichaceae bacterium I46	0	FALSE	FALSE	FALSE	FALSE	0.00518157	-0.142215	0.152578	0.945077
Bacteria	Firmicutes	Clostridia	Clostridiales	Ruminococcaceae	Ruminococcus	Ruminococcus flavefaciens	0	FALSE	FALSE	FALSE	FALSE	0.00698487	-0.19876	0.21273	0.946957
Bacteria	Proteobacteria	Betaproteobacteria	Burkholderiales	Sutterellaceae	Sutterella	Sutterella sp. CAG:521	0	FALSE	FALSE	FALSE	FALSE	-0.0127384	-0.391003	0.365527	0.947383
Bacteria	Firmicutes	Negativicutes	Veillonellales	Veillonellaceae	Dialister	Dialister succinatiphilus	0	FALSE	FALSE	FALSE	FALSE	0.00999569	-0.30021	0.320201	0.94965
Bacteria	Bacteroidetes	Bacteroidia	Bacteroidales	Prevotellaceae	Prevotella	Prevotella bergensis	0	FALSE	FALSE	FALSE	FALSE	-0.00719199	-0.238476	0.224092	0.951409
Bacteria	Proteobacteria	Gammaproteobacteria	Alteromonadales	Idiomarinaceae	Idiomarina	Idiomarina zobellii	0	FALSE	FALSE	FALSE	FALSE	-0.0105307	-0.357574	0.336512	0.952582
Bacteria	Firmicutes					Firmicutes bacterium CAG:227	0	FALSE	FALSE	FALSE	FALSE	0.00932213	-0.29986	0.318505	0.952884
Bacteria	Bacteroidetes	Bacteroidia	Bacteroidales	Bacteroidaceae	Mediterranea	Mediterranea massiliensis	0	FALSE	FALSE	FALSE	FALSE	-0.00507177	-0.173386	0.163242	0.952912
Bacteria	Firmicutes					Firmicutes bacterium CAG:884	0	FALSE	FALSE	FALSE	FALSE	-0.0105281	-0.36839	0.347333	0.954025
Bacteria	Bacteroidetes	Bacteroidia	Bacteroidales	Rikenellaceae	Alistipes	Alistipes putredinis	0	FALSE	FALSE	FALSE	FALSE	-0.00923731	-0.324898	0.306423	0.954269
Bacteria	Actinobacteria	Coriobacteriia	Coriobacteriales	Atopobiaceae	Olsenella	Olsenella sp. oral taxon 809	0	FALSE	FALSE	FALSE	FALSE	-0.00577152	-0.205418	0.193875	0.954823
Bacteria	Bacteroidetes	Bacteroidia	Bacteroidales			Bacteroidales bacterium K10	0	FALSE	FALSE	FALSE	FALSE	-0.00675178	-0.244726	0.231222	0.955661
Bacteria	Firmicutes	Clostridia	Clostridiales	Lachnospiraceae		Lachnospiraceae bacterium mt14	0	FALSE	FALSE	FALSE	FALSE	0.00677505	-0.232179	0.245729	0.95569
Bacteria	Proteobacteria	Gammaproteobacteria	Enterobacterales	Enterobacteriaceae	Kosakonia	Kosakonia sacchari	0	FALSE	FALSE	FALSE	FALSE	0.0106462	-0.36566	0.386952	0.955786
Bacteria	Firmicutes	Clostridia	Clostridiales	Ruminococcaceae	Faecalibacterium	Faecalibacterium prausnitzii	0	FALSE	FALSE	FALSE	FALSE	0.00516744	-0.18105	0.191385	0.956632
Bacteria	Proteobacteria	Gammaproteobacteria	Chromatiales	Chromatiaceae	Lamprocystis	Lamprocystis purpurea	0	FALSE	FALSE	FALSE	FALSE	0.00987783	-0.353222	0.372977	0.957484
Bacteria	Firmicutes	Bacilli	Bacillales	Staphylococcaceae	Staphylococcus	Staphylococcus pseudintermedius	0	FALSE	FALSE	FALSE	FALSE	0.00737583	-0.2649	0.279652	0.957663
Bacteria	Firmicutes	Clostridia	Clostridiales	Peptostreptococcaceae	Peptostreptococcus	Peptostreptococcus anaerobius CAG:621	0	FALSE	FALSE	FALSE	FALSE	-0.00610172	-0.244995	0.232791	0.96008
Bacteria	Bacteroidetes	Bacteroidia	Bacteroidales	Odoribacteraceae	Butyricimonas	Butyricimonas synergistica	0	FALSE	FALSE	FALSE	FALSE	0.00774172	-0.298815	0.314298	0.960529
Bacteria	Synergistetes	Synergistia	Synergistales	Synergistaceae	Synergistes	Synergistes sp. Zagget9	0	FALSE	FALSE	FALSE	FALSE	-0.00581635	-0.243797	0.232165	0.9618
Bacteria	Actinobacteria	Actinobacteria	Actinomycetales	Actinomycetaceae	Actinomyces	Actinomyces sp. oral taxon 181	0	FALSE	FALSE	FALSE	FALSE	0.00754081	-0.306855	0.321936	0.962511
Bacteria	Firmicutes	Clostridia	Clostridiales	Lachnospiraceae	Blautia	Blautia obeum	0	FALSE	FALSE	FALSE	FALSE	0.0028226	-0.120574	0.126219	0.964246
Bacteria	Proteobacteria	Epsilonproteobacteria	Campylobacterales	Campylobacteraceae	Campylobacter	Campylobacter hominis	0	FALSE	FALSE	FALSE	FALSE	-0.00757887	-0.33908	0.323922	0.964265
Bacteria	Firmicutes	Erysipelotrichia	Erysipelotrichales	Erysipelotrichaceae	Coprobacillus	Coprobacillus sp. D6	0	FALSE	FALSE	FALSE	FALSE	0.00335467	-0.147004	0.153713	0.965125
Bacteria						bacterium P201	0	FALSE	FALSE	FALSE	FALSE	0.00559294	-0.253582	0.264768	0.966268
Bacteria	Proteobacteria	Gammaproteobacteria	Enterobacterales	Enterobacteriaceae	Shigella	Shigella flexneri	0	FALSE	FALSE	FALSE	FALSE	-0.00901733	-0.428201	0.410166	0.966374
Bacteria	Proteobacteria	Gammaproteobacteria	Enterobacterales	Enterobacteriaceae	Trabulsiella	Trabulsiella odontotermitis	0	FALSE	FALSE	FALSE	FALSE	-0.00820564	-0.392373	0.375961	0.966612
Bacteria	Firmicutes	Clostridia	Clostridiales	Lachnospiraceae		Lachnospiraceae bacterium YSB2008	0	FALSE	FALSE	FALSE	FALSE	0.00383313	-0.18084	0.188507	0.967555
Bacteria	Firmicutes	Clostridia	Clostridiales	Clostridiaceae	Clostridium	Clostridium sp. CAG:62_40_43	0	FALSE	FALSE	FALSE	FALSE	-0.00905434	-0.471486	0.453377	0.969393
Bacteria	Actinobacteria	Actinobacteria	Bifidobacteriales	Bifidobacteriaceae	Bifidobacterium	Bifidobacterium coryneforme	0	FALSE	FALSE	FALSE	FALSE	-0.00576368	-0.301734	0.290206	0.969558
Bacteria	Firmicutes	Clostridia	Clostridiales	Ruminococcaceae	Acetanaerobacterium	Acetanaerobacterium elongatum	1	FALSE	FALSE	FALSE	FALSE	0.00383018	-0.19962	0.20728	0.97057
Bacteria	Bacteroidetes	Bacteroidia	Bacteroidales	Marinilabiliaceae	Anaerophaga	Anaerophaga thermohalophila	0	FALSE	FALSE	FALSE	FALSE	-0.00352653	-0.197409	0.190356	0.971566
Bacteria	Bacteroidetes	Bacteroidia	Bacteroidales	Prevotellaceae	Prevotella	Prevotella sp. CAG:1124	0	FALSE	FALSE	FALSE	FALSE	-0.00640508	-0.376855	0.364045	0.972971
Bacteria						bacterium F082	0	FALSE	FALSE	FALSE	FALSE	0.00292084	-0.17095	0.176792	0.973738
Bacteria	Proteobacteria	Gammaproteobacteria	Enterobacterales	Enterobacteriaceae	Shigella	Shigella dysenteriae	0	FALSE	FALSE	FALSE	FALSE	0.00694921	-0.41129	0.425189	0.974025
Bacteria	Proteobacteria	Gammaproteobacteria	Enterobacterales	Pectobacteriaceae	Pectobacterium	Pectobacterium carotovorum	0	FALSE	FALSE	FALSE	FALSE	-0.00393814	-0.241138	0.233262	0.974045
Bacteria	Bacteroidetes	Flavobacteriia	Flavobacteriales	Flavobacteriaceae	Chryseobacterium	Chryseobacterium gallinarum	0	FALSE	FALSE	FALSE	FALSE	0.00601761	-0.361602	0.373638	0.97441
Bacteria	Firmicutes	Bacilli	Lactobacillales	Carnobacteriaceae	Granulicatella	Granulicatella elegans	0	FALSE	FALSE	FALSE	FALSE	0.00472469	-0.28744	0.296889	0.974719
Bacteria	Firmicutes	Clostridia	Clostridiales	Clostridiaceae	Clostridium	Clostridium sp. K4410.MGS-306	0	FALSE	FALSE	FALSE	FALSE	-0.00248133	-0.156495	0.151533	0.974813
Bacteria	Verrucomicrobia	Verrucomicrobiae	Verrucomicrobiales	Akkermansiaceae	Akkermansia	Akkermansia muciniphila CAG:154	0	FALSE	FALSE	FALSE	FALSE	0.00887639	-0.545321	0.563073	0.974961
Bacteria	Firmicutes	Clostridia	Clostridiales	Clostridiales Family XIII. Incertae Sedis		[Eubacterium] nodatum	0	FALSE	FALSE	FALSE	FALSE	0.00428143	-0.294155	0.302718	0.977571
Bacteria	Bacteroidetes	Bacteroidia	Bacteroidales	Prevotellaceae	Paraprevotella	Paraprevotella xylaniphila	0	FALSE	FALSE	FALSE	FALSE	-0.00298232	-0.212178	0.206213	0.977712
Bacteria	Proteobacteria	Betaproteobacteria	Burkholderiales	Sutterellaceae	Sutterella	Sutterella wadsworthensis CAG:135	0	FALSE	FALSE	FALSE	FALSE	0.00886351	-0.626808	0.644535	0.978201
Bacteria	Firmicutes	Clostridia	Clostridiales	Eubacteriaceae	Eubacterium	Eubacterium ramulus	0	FALSE	FALSE	FALSE	FALSE	0.00156659	-0.111521	0.114655	0.978342
Bacteria	Proteobacteria	Gammaproteobacteria	Enterobacterales	Enterobacteriaceae	Enterobacter	Enterobacter sp. 638	0	FALSE	FALSE	FALSE	FALSE	-0.00502174	-0.371878	0.361835	0.978599
Bacteria	Firmicutes	Clostridia	Clostridiales	Lachnospiraceae	Butyrivibrio	Butyrivibrio sp. AE2005	0	FALSE	FALSE	FALSE	FALSE	0.00243207	-0.192529	0.197393	0.980497
Bacteria	Firmicutes	Bacilli	Lactobacillales	Lactobacillaceae	Lactobacillus	Lactobacillus ingluviei	0	FALSE	FALSE	FALSE	FALSE	0.00289311	-0.236668	0.242454	0.981119
Bacteria	Proteobacteria	Gammaproteobacteria	Enterobacterales	Erwiniaceae	Pantoea	Pantoea sp. IMH	0	FALSE	FALSE	FALSE	FALSE	0.00283781	-0.252683	0.258359	0.982636
Bacteria	Bacteroidetes	Bacteroidia	Bacteroidales	Prevotellaceae	Prevotella	Prevotella sp. HUN102	0	FALSE	FALSE	FALSE	FALSE	-0.00222903	-0.206579	0.202121	0.982946
Bacteria	Firmicutes	Clostridia	Clostridiales	Lachnospiraceae		Lachnospiraceae bacterium 3-2	0	FALSE	FALSE	FALSE	FALSE	0.00105057	-0.0987021	0.100803	0.983534
Bacteria	Proteobacteria	Gammaproteobacteria	Enterobacterales	Hafniaceae	Edwardsiella	Edwardsiella ictaluri	0	FALSE	FALSE	FALSE	FALSE	0.00233887	-0.23988	0.244558	0.984903
Bacteria	Proteobacteria	Gammaproteobacteria	Enterobacterales	Enterobacteriaceae	Cronobacter	Cronobacter sakazakii	0	FALSE	FALSE	FALSE	FALSE	0.00321301	-0.412079	0.418505	0.987903
Bacteria	Bacteroidetes	Flavobacteriia	Flavobacteriales	Flavobacteriaceae	Riemerella	Riemerella columbina	0	FALSE	FALSE	FALSE	FALSE	0.000540303	-0.133214	0.134295	0.993684
Bacteria	Firmicutes	Bacilli	Lactobacillales	Lactobacillaceae	Lactobacillus	Lactobacillus animalis	0	FALSE	FALSE	FALSE	FALSE	-0.00106652	-0.270376	0.268243	0.993808
Bacteria	Proteobacteria	Deltaproteobacteria	Desulfovibrionales	Desulfovibrionaceae	Desulfovibrio	Desulfovibrio piger	0	FALSE	FALSE	FALSE	FALSE	-0.00186524	-0.521349	0.517619	0.994386
Bacteria	Bacteroidetes	Bacteroidia	Bacteroidales	Rikenellaceae	Alistipes	Alistipes sp. CAG:435	0	FALSE	FALSE	FALSE	FALSE	-0.00160599	-0.494826	0.491614	0.994909
Bacteria	Proteobacteria	Gammaproteobacteria	Enterobacterales	Enterobacteriaceae	Kluyvera	Kluyvera intermedia	0	FALSE	FALSE	FALSE	FALSE	0.00122174	-0.409251	0.411694	0.995346
Bacteria	Firmicutes	Erysipelotrichia	Erysipelotrichales	Erysipelotrichaceae	Turicibacter	Turicibacter sp. H121	0	FALSE	FALSE	FALSE	FALSE	0.000494683	-0.167786	0.168776	0.995404
Bacteria	Firmicutes	Negativicutes	Selenomonadales	Sporomusaceae	Anaerosporomusa	Anaerosporomusa subterranea	0	FALSE	FALSE	FALSE	FALSE	-0.000576359	-0.206725	0.205572	0.995628
Bacteria	Firmicutes	Bacilli	Lactobacillales	Carnobacteriaceae	Jeotgalibaca	Jeotgalibaca sp. PTS2502	0	FALSE	FALSE	FALSE	FALSE	-0.000551115	-0.222151	0.221049	0.996111
Bacteria	Firmicutes	Clostridia	Clostridiales	Eubacteriaceae	Eubacterium	Eubacterium sp. CAG:251	0	FALSE	FALSE	FALSE	FALSE	-0.00104035	-0.467409	0.465328	0.996512
Bacteria	Firmicutes	Bacilli	Lactobacillales	Carnobacteriaceae	Atopostipes	Atopostipes suicloacalis	0	FALSE	FALSE	FALSE	FALSE	0.000335511	-0.267757	0.268428	0.998043
Bacteria	Firmicutes	Erysipelotrichia	Erysipelotrichales	Erysipelotrichaceae	Ileibacterium	Ileibacterium valens	0	FALSE	FALSE	FALSE	FALSE	0.000330872	-0.309508	0.31017	0.99833
Bacteria	Bacteroidetes	Bacteroidia	Bacteroidales	Bacteroidaceae	Bacteroides	Bacteroides finegoldii	0	FALSE	FALSE	FALSE	FALSE	0.000214775	-0.267885	0.268315	0.998747
Bacteria	Verrucomicrobia	Verrucomicrobiae	Verrucomicrobiales	Akkermansiaceae	Akkermansia	Akkermansia sp. CAG:344	0	FALSE	FALSE	FALSE	FALSE	-0.000274516	-0.577019	0.576469	0.999256
Bacteria	Actinobacteria	Coriobacteriia	Eggerthellales	Eggerthellaceae	Eggerthella	Eggerthella sp. CAG:209	0	FALSE	FALSE	FALSE	FALSE	-0.000149382	-0.501427	0.501129	0.999534
Bacteria	Actinobacteria	Actinobacteria	Bifidobacteriales	Bifidobacteriaceae	Bifidobacterium	Bifidobacterium reuteri	0	FALSE	FALSE	FALSE	FALSE	5.8979e-05	-0.294928	0.295046	0.999687

## Sheet: ESM Table 4
ESM Table 4. Association of GDM history with microbial species in women with (n=432) and without (n=1093) prevalent type 2 diabetes at visit 2. Multivariable linear regression models were used to estimate the association between history of GDM (yes vs. no) and the CLR–transformed abundance (standardized by SD) of each microbial species, among women with and without prevalent type 2 diabetes separ…
Microbial species	Women with type 2 diabetes (n=432)			Women without type 2 diabetes (n=1093)
	β (95% CI)	p-value		β (95% CI)	p-value
Acetobacter sp. 46_36	0.45 (0.2-0.7)	0.001		0.21 (-0.02-0.43)	0.074
Clostridium sp. CAG:299	0.14 (-0.11-0.39)	0.273		0.27 (0.05-0.5)	0.017
Clostridium sp. CAG:307_30_263	-0.16 (-0.41-0.08)	0.196		-0.1 (-0.32-0.13)	0.408
Dialister sp. CAG:588	-0.45 (-0.7--0.2)	0.001		-0.21 (-0.44-0.02)	0.069
Haemophilus parainfluenzae	-0.07 (-0.32-0.18)	0.591		-0.33 (-0.55--0.11)	0.004
Oxalobacter formigenes	0.27 (0.02-0.51)	0.035		0.2 (-0.02-0.43)	0.078
Parabacteroides merdae CAG:48	0.13 (-0.13-0.38)	0.326		0.28 (0.05-0.5)	0.018

## Sheet: ESM Table 5
ESM Table 5. Association of GDM-related species and gut microbiome score with prevalent type 2 diabetes (n=1525). Multivariate logistic regressions were used to derive the odds ratio (95% CI) for GDM-related species and microbiome score with prevalent type 2 diabetes at visit 2. Odds ratio represents the odds of type 2 diabetes per 1-SD increase in the gut microbiome score and CLR-transformed abu…
Microbial species/score	Association with GDM history	Odds ratio (95% CI)	p-value
Acetobacter sp. 46_36	Positive	1.07 (0.94, 1.21)	0.306
Parabacteroides merdae CAG:48	Positive	0.99 (0.88, 1.13)	0.927
Oxalobacter formigenes	Positive	1.13 (1.00, 1.28)	0.048
Clostridium sp. CAG:299	Positive	1.04 (0.92, 1.18)	0.516
Clostridium sp. CAG:307_30_263	Negative	0.81 (0.71, 0.92)	<0.001
Dialister sp. CAG:588	Negative	0.92 (0.81, 1.04)	0.19
Haemophilus parainfluenzae	Negative	0.89 (0.79, 1.01)	0.069
GDM-related gut microbiome score	Positive	1.24 (1.09, 1.41)	<0.001

## Sheet: ESM Table 6
ESM Table 6. Partial Spearman correlations of 7 GDM-related species and microbiome score with 646 named metabolites among a subset of HCHS/SOL women with metabolomics data available at visit 2 (n=391). Left panel is the matrix for Spearman correlationd and the right panel is the matrix for FDR-q values. The partial Spearman correlations were performed by adjusing for age, field center, and estima…
Spearman correlation matrix
	Acetobacter sp. 46_36	Clostridium sp. CAG:299	Clostridium sp. CAG:307_30_263	Dialister sp. CAG:588	Haemophilus parainfluenzae	Oxalobacter formigenes	Parabacteroides merdae CAG:48	GDM-related microbiome score
S-1-pyrroline-5-carboxylate	-0.00505349	0.0163203	-0.0423183	0.0237309	0.0906277	0.0398276	0.0344378	-0.00385208
1-methylnicotinamide	0.0239065	-0.0625314	0.0876234	0.00666977	-0.0322933	0.0278052	0.0519986	-0.0190336
alpha-ketoglutarate	-0.019922	-0.035839	0.0219882	0.195369	0.0115149	-0.165258	-0.0250723	-0.116774
kynurenate	0.0519645	-0.0658383	0.0238524	0.0804663	0.0780273	0.0593551	0.0694386	0.00274129
3-hydroxyisobutyrate	0.0630465	-0.0318548	-0.0477225	0.0410545	0.0270166	-0.0846333	-0.118793	-0.0177769
3-hydroxy-3-methylglutarate	0.0515525	0.0382446	0.065208	0.0985526	0.0128562	-0.0957242	-0.0514142	-0.0110244
cholate	-0.00280185	-0.100947	0.0567977	0.0698839	0.19203	-0.111032	-0.0547905	-0.199909
5,6-dihydrothymine	-0.0253756	0.00714831	0.0252013	0.125036	0.0487139	-0.112115	0.0205086	-0.0709044
hypoxanthine	0.0514428	-0.0659366	0.049458	-0.00789834	0.0303488	-0.0159107	-0.00908851	-0.0468776
9,10-DiHOME	-0.0366266	-0.144543	-0.023216	0.0212751	0.119556	-0.00799419	-0.037153	-0.111927
linoleate (18:2n6)	-0.0306689	-0.0389707	0.0181846	0.0638341	0.113812	-0.156256	0.000352055	-0.116538
laurate (12:0)	-0.0940123	0.0392178	-0.0674095	0.129958	0.0251266	-0.0319637	0.0105907	-0.0134081
quinolinate	-0.0329282	-0.0728686	0.094886	0.100464	0.141293	-0.0322969	-0.0251763	-0.0744278
N6,N6,N6-trimethyllysine	0.0740212	-0.0646177	0.0336052	0.0424075	0.0324864	0.0709727	0.0343108	0.020162
N-acetylputrescine	-0.00579685	0.0102037	0.0250232	0.0892871	0.0247073	-0.103412	0.0188377	-0.0212475
N-formylmethionine	0.0542815	-0.0503511	0.0927922	0.100209	0.100078	-0.0256597	-0.064236	-0.0317402
5-methylthioadenosine (MTA)	0.0280355	0.0706301	0.0580128	0.146828	-0.0276246	-0.114657	-0.0401241	0.0208457
arachidonate (20:4n6)	0.037088	-0.0530661	0.0708755	0.0337049	0.0525037	-0.0529435	0.0229072	-0.0466686
arginine	0.0171067	0.0058426	-0.0123858	0.00604778	-0.0269739	0.042464	0.0754983	0.0385385
aspartate	-0.000851822	-0.104426	0.0769865	0.00796719	0.0976731	-0.0526654	0.0213468	-0.0898676
3-(4-hydroxyphenyl)lactate	-0.0238285	-0.0340537	0.038325	0.188243	0.112665	-0.186232	-0.0818259	-0.133434
phenylpyruvate	-0.0228081	-0.0364344	0.0145519	0.0449555	0.0815847	0.0216704	-0.0174715	-0.0582359
biliverdin	-0.0136152	-0.033604	-0.0470823	0.0590743	-0.0121561	-0.0447676	-0.0848053	-0.0412175
3-hydroxybutyrate (BHBA)	0.0241895	-0.0534261	0.00877112	0.0551207	0.116066	-0.0931455	-0.0432708	-0.08196
cholesterol	-0.00794497	0.0237817	-0.0390151	-0.00497661	-0.0984972	0.0432962	0.113614	0.12374
choline phosphate	0.00703059	0.0713271	0.0592918	0.0196784	0.00158479	-0.00260554	0.0575265	-0.00485347
cortisone	0.0189322	-0.0792077	-0.0145717	0.0318534	0.0640458	0.0407483	-0.0654172	-0.0710319
creatinine	0.0195307	-0.0249519	-0.00466135	0.0385236	-0.045274	0.0839376	0.03675	0.0995159
cystine	0.0427072	0.0117541	0.106794	0.0545022	-0.0100693	-0.0679006	0.101832	0.0395116
deoxycholate	0.131592	0.0199207	0.0751079	-0.0370127	-0.0954709	0.151361	0.051826	0.147288
cystathionine	-0.00240777	-0.00845844	0.0430598	0.024653	0.0482023	-0.0376867	0.0510989	0.0161004
fumarate	0.0222307	-0.0541733	0.031081	0.106162	0.128699	-0.150968	-0.054443	-0.100802
gamma-glutamylglutamate	-0.038298	0.0454514	0.0789235	0.0867554	0.062197	-0.0550698	-0.0123194	-0.0417744
gluconate	0.0971358	-0.088453	-0.0755664	0.0368014	-0.019213	0.0349795	-0.0221913	0.0731411
glutarate (C5-DC)	-0.133793	0.0901749	-0.053405	0.132459	-0.0110438	-0.220643	0.0162624	-0.0671858
glycine	0.0461517	0.0359639	-0.015443	0.0649757	-0.0281735	0.16074	0.0790427	0.113028
glycocholate	-0.0679941	0.0851612	-0.00251718	-0.0117931	0.0807194	-0.153412	0.0203823	-0.0266808
guanidinoacetate	0.0299863	-0.00106834	0.0616838	-0.0400378	-0.0377725	0.0967939	0.104886	0.0475446
histidine	-0.00820285	-0.00208217	0.037042	-0.0395664	-0.0192767	0.124788	0.0220699	-0.00588062
cortisol	0.0651033	-0.0821108	-0.0322666	0.0206396	0.0690303	0.0595052	-0.0548249	0.00283045
hypotaurine	0.0172937	-0.000739983	0.0433468	0.00924114	0.0110409	-0.0197618	0.0381164	0.00047342
myo-inositol	0.0574592	0.00781464	0.0396863	0.0561741	0.0609875	-0.0236255	-0.0144112	-0.000681081
isoleucine	0.0734534	0.00273229	0.0112591	-0.000306654	-0.0185338	-0.0399405	0.0551867	0.071588
2-aminoadipate	0.0454884	-0.0266035	0.0965868	0.020174	0.0660645	0.00274794	-0.0261893	-0.0400417
citrulline	0.0516882	0.0309181	-0.00837447	0.0175768	-0.0089537	0.0654074	0.0844664	0.0995695
leucine	0.0817	-0.0142102	0.0202914	-0.00872734	-0.0150461	-0.0173051	0.0259989	0.0651594
lysine	0.00910475	-0.013264	0.0489231	0.00153428	0.0227728	0.00215899	0.0243877	-0.0121681
malate	-0.0548594	-0.0289578	-0.000352552	0.0718026	0.0421438	-0.162733	-0.0209931	-0.0756924
methionine	0.0351196	-0.010789	0.0617628	0.113011	0.0626534	-0.0251736	0.0138235	-0.0945544
palmitate (16:0)	-0.0264485	-0.00971355	-0.000415815	0.0397712	0.0709738	-0.164079	0.017187	-0.0695376
nicotinamide	-0.0221653	0.0521393	-0.0478699	0.0259365	-0.0927689	0.0541204	0.069747	0.0633526
stearate (18:0)	-0.00769746	-0.0518794	0.028691	0.0437388	0.0604982	-0.139448	0.00641186	-0.072571
ornithine	0.039395	-0.0252674	0.0965175	0.0281543	0.0666082	-0.00116341	0.0359619	-0.00467884
orotate	-0.0409682	0.0107762	0.0264774	0.0566033	0.0941265	-0.0571569	0.0564638	-0.0442134
palmitoleate (16:1n7)	-0.0463894	-0.00214344	0.0264719	0.056306	0.0989687	-0.170343	-0.0219642	-0.120085
phenylalanine	0.0165672	-0.00624876	0.0409332	0.0575615	0.120968	-0.113325	0.0158792	-0.0850922
phosphate	-0.0379432	0.0209741	0.0409876	-0.0753989	0.0137248	-0.0226422	-0.0029101	-0.00554095
proline	0.0229048	-0.00514015	-0.0114718	0.0534852	0.021158	-0.0253594	0.0879434	0.00549666
lactate	-0.0786137	0.0561329	-0.0593945	0.0801563	-0.0215826	-0.192691	0.065407	0.00729402
retinol (Vitamin A)	0.0574548	0.0273049	0.0449352	0.00750657	-0.067866	0.0215796	0.0641309	0.136693
salicylate	0.0791115	-0.0739193	0.00534687	0.0232516	0.00852487	0.144665	-0.0192982	0.0334068
serine	0.0491591	-0.0572569	0.101296	0.0930575	0.11999	0.110611	0.00502557	-0.0856592
taurine	-0.0116435	-0.023473	0.101384	0.0126031	0.000534858	0.0324309	0.035253	-0.0144921
myristate (14:0)	-0.0381513	-0.00458214	-0.00640528	0.0719908	0.067588	-0.132136	0.00464263	-0.0680243
urea	0.11155	-0.031394	0.0886326	0.00218891	-0.0228119	0.093058	0.0272284	0.0892087
uridine	0.0483452	-0.0356026	0.0723865	0.0290065	0.00736643	0.00114563	-0.0313501	-0.0588444
trans-urocanate	-0.0106912	-0.0208831	0.0526304	0.0830145	0.0506996	-0.072511	-0.106967	-0.107551
glutamate	0.0362006	-0.0326777	0.0551581	0.0900492	0.0448177	-0.107316	-0.00295828	-0.0585017
glutamine	0.0449991	0.0499197	0.00815389	0.0914737	0.0313599	0.0316584	0.0779636	0.0182226
threonine	0.0393089	0.0568941	0.0307142	0.0779698	0.0281082	0.0158801	0.0806946	-0.0105436
tryptophan	-0.00268609	0.00774453	-0.00131574	0.0596627	-0.0741313	0.0366508	0.0631814	0.0631653
valine	0.0628295	0.00849421	0.0189642	0.0769121	-0.0082484	-0.0479003	0.0174304	0.0161535
glucose	0.0750644	-0.0277163	-0.0743149	0.0389392	0.0191299	-0.0819795	0.000921825	0.0349446
betaine	0.00710478	-0.0436676	0.00393686	0.0673709	0.048251	-0.037613	-0.00998257	-0.0399409
cysteine	0.0416827	0.052813	-0.0606407	-0.0228725	-0.0622969	0.0100398	0.0234934	0.0779644
mannose	0.0733043	-0.064249	-0.0859852	0.0341735	0.0311686	-0.0707905	-0.0155014	0.00566167
dimethylglycine	0.0231372	-0.0392754	0.0500676	0.0119825	0.115634	-0.092139	-0.0449022	-0.0779061
alanine	-0.0519398	0.0434289	-0.00750177	0.102082	-0.0212516	-0.0924633	0.0753573	0.0193938
tyrosine	-0.00576717	-0.0284529	-0.00807556	0.134468	0.0682888	-0.110375	0.00171189	-0.102636
pseudouridine	0.0272591	-0.0367079	-0.00734593	0.0758552	-0.0316794	-0.0564607	-0.0215581	0.0339724
pyruvate	-0.0442705	0.0300608	-0.095308	0.0899563	-0.0185006	-0.161805	0.0507934	-0.00590062
uracil	0.0233163	0.0493995	0.062943	0.0756487	0.0601669	-0.0970776	-0.0445937	-0.0779976
caffeine	0.0539254	-0.0445173	0.0126457	0.00449089	-0.023749	0.10539	0.0217154	-0.00322255
fructose	0.101052	0.0185885	0.0129237	0.0074878	0.0340236	0.0619107	-0.00584156	0.0359777
adenine	-0.0353049	0.0190351	0.0151702	0.0944861	0.0349606	-0.0242077	-0.0033637	-0.0395524
caprate (10:0)	-0.049089	0.0157196	-0.0324791	0.119544	0.0643401	-0.0607387	0.0169685	-0.0490052
margarate (17:0)	-0.00140191	-0.0599109	0.0371196	-0.0103043	0.0808694	-0.101182	0.00147549	-0.0633658
nonadecanoate (19:0)	0.000177978	-0.0560568	0.0774513	0.0216577	0.0991793	-0.0823504	0.00205975	-0.0959701
arachidate (20:0)	0.0178066	-0.122111	0.0682066	0.00477302	0.0495225	-0.0748928	-0.00441432	-0.0765838
asparagine	0.060052	0.0052756	0.0708487	0.052102	0.0306485	0.0588494	0.0617986	0.000392053
dihydroorotate	0.0582621	-0.0403697	0.0515195	-0.0374577	0.0955597	-0.0493914	-0.0495055	-0.0180433
caprylate (8:0)	-0.0637923	0.0148457	-0.015038	0.13654	0.0660847	-0.100231	0.00452705	-0.082179
pentadecanoate (15:0)	-0.0514559	-0.0345255	0.0395591	0.0406549	0.0779941	-0.113667	0.0227721	-0.0781995
trans-4-hydroxyproline	0.0843613	0.00916173	-4.78758e-05	-0.00240982	-0.0154531	0.0439418	0.00648934	0.0558392
allantoin	0.0419948	0.0129521	-0.0200893	0.089034	0.0577433	-0.0795168	0.0942744	0.0265281
xanthine	0.021661	-0.0180546	0.0862953	0.114213	0.0540348	-0.0912948	0.035433	-0.0859679
5-oxoproline	-0.0163588	-0.0261584	0.0496075	0.0677317	0.126315	0.00869665	-0.0503275	-0.0908753
picolinate	0.115522	-0.0778364	0.0616606	0.0159092	0.0393831	0.08751	-0.0212538	0.00472968
sarcosine	0.0663727	-0.0314393	0.0278447	0.0553236	0.0512958	-0.0309661	-0.0200103	-0.036371
pantothenate	-0.0343992	-0.00785658	0.0337168	0.0854721	0.0316014	-0.024537	-0.0896897	-0.0378786
pipecolate	0.0288986	-0.0889818	0.033802	-0.0675933	0.15439	0.0156047	-0.0401306	-0.0805892
glycerate	-0.00588892	-0.0993593	0.0869608	0.114075	0.124629	-0.0117126	-0.169765	-0.164501
3-ureidopropionate	0.130057	-0.0986335	0.0722419	0.00554219	0.103407	0.0410577	-0.0642705	-0.0738845
N-acetylleucine	-0.0113253	-0.0280862	0.0332849	0.0707322	0.0784509	-0.0977223	0.0198512	-0.0590223
N-acetylmethionine	0.0132972	-0.0688808	0.104365	0.0847771	0.0892832	-0.0355957	-0.0262457	-0.0282321
N-acetylvaline	0.0644467	-0.0712173	0.0792065	0.0622687	0.0929951	0.0184439	0.0146435	0.00738782
erucate (22:1n9)	-0.0249372	-0.0624153	0.0703062	0.0341607	0.0463372	-0.135735	-0.00125971	-0.0812182
bilirubin (Z,Z)	0.0443585	-0.036601	-0.094947	0.0270791	-0.0410971	0.0410684	-0.0284921	0.0360072
thyroxine	0.0206385	-0.0101698	0.028636	-0.028595	0.0559622	-0.0792708	0.0231748	-0.000472938
gamma-glutamyltyrosine	-0.0561671	0.00994018	0.100818	0.128183	0.10955	-0.113427	-0.0199925	-0.102875
alpha-tocopherol	-0.0201106	-0.0292246	-0.0315302	0.0634028	-0.000908386	0.00690789	0.121612	0.0592424
N-acetylalanine	0.0932557	0.0139994	0.0347458	0.109353	0.0523865	-0.0407936	0.00106366	0.0393509
vanillylmandelate (VMA)	0.055334	0.0551214	0.0399978	0.052353	0.0518628	0.0201811	0.062818	0.0950313
4-acetamidobutanoate	0.0353732	-0.0391808	-0.0149139	0.023415	0.0411691	-0.0222268	-0.00502402	0.0236997
3-aminoisobutyrate	0.0102307	-0.0782598	0.05072	-0.0131483	0.119474	0.0272578	-0.0208876	-0.0257732
citrate	0.0114952	-0.044051	0.0183982	0.0195916	0.0249058	-0.062064	-0.0284326	0.00303211
2-aminobutyrate	0.0530755	-0.0243195	0.0762975	0.0336145	0.110716	0.0105083	-0.00163489	-0.0464211
urate	0.00198842	0.0413923	0.0202465	0.0718189	0.0231194	-0.0544235	-0.0359807	-0.00347417
ursodeoxycholate	-0.217953	0.268336	-0.0760436	0.270612	-0.0303161	-0.336266	-0.0248453	-0.0979069
oleoyl ethanolamide	-0.0196526	-0.048291	0.0279431	0.0381233	0.0534322	-0.106205	-0.0306148	-0.0831469
gamma-glutamylglutamine	0.000729288	0.0261197	0.0195115	0.0988231	0.0362143	0.0352312	0.0527575	-0.00948316
4-hydroxyphenylpyruvate	-0.0387076	0.0290685	0.0444623	0.124705	0.0100379	-0.0633303	-0.0332172	-0.0577095
butyrate/isobutyrate (4:0)	0.0447534	-0.0908657	0.135522	0.116059	0.154422	-0.0687854	0.0667679	-0.131831
N-acetylneuraminate	0.0127724	0.0769613	0.040456	0.0521882	-0.0245923	-0.0788215	0.068282	0.095954
creatine	0.0197097	-0.0224899	0.0952242	-0.0497871	-0.0218686	0.0713211	0.0531992	0.0557476
dihomo-linoleate (20:2n6)	-0.0149474	-0.0493824	0.0356468	0.0527573	0.128585	-0.157985	-0.030431	-0.129851
gamma-glutamylhistidine	-0.0619491	0.0242207	0.0833114	0.0212565	-0.0207277	0.107586	0.0799103	0.0434302
2-hydroxystearate	0.0311915	-0.048499	0.0482688	0.0469125	0.0427377	-0.0132805	0.0281061	-0.0373921
N1-methyladenosine	0.0640403	0.0125551	-0.0435135	0.114503	0.0821781	-0.0730261	0.0285882	0.0130179
glycerol	-0.0699459	0.0475854	-0.0253961	0.0939796	0.0420851	-0.164268	-0.0200036	-0.0689738
choline	-0.00786562	0.0650643	-0.0281593	0.0771917	-0.0649454	-0.123354	0.056359	0.0669176
gamma-glutamylleucine	0.0515988	-0.0308158	0.0676897	0.0430582	0.0403037	-0.0236008	0.0129565	0.0468388
3-methoxytyrosine	0.010336	-0.0337034	-0.0124069	0.123004	0.11131	1.74084e-05	-0.0759412	-0.0268881
beta-hydroxyisovalerate	0.0391595	-0.0408311	0.0360059	0.0715648	0.0198764	-0.0791179	0.0289519	-0.0196213
palmitoyl ethanolamide	0.00134241	0.0106585	-0.0469574	0.0801561	0.0096396	-0.0698461	0.0517996	0.0120934
N-palmitoyl-sphingosine (d18:1/16:0)	-0.00608759	-0.0182295	-0.0303593	0.103137	0.0575871	-0.0388874	0.0696838	-0.00448836
1-palmitoyl-2-oleoyl-GPE (16:0/18:1)	0.0691136	-0.0120571	0.0271036	-0.0454148	-0.0902527	-0.0506296	0.0328652	0.0797559
1-palmitoyl-2-linoleoyl-GPI (16:0/18:2)	-0.176431	0.0143298	-0.0293758	0.127492	0.0252062	-0.186623	0.021628	-0.120359
1-palmitoyl-2-linoleoyl-GPC (16:0/18:2)	0.0040143	-0.0180234	-0.0506399	0.0599939	0.0258581	0.00120534	0.0594981	0.00765626
stearoyl sphingomyelin (d18:1/18:0)	-0.0270195	0.0890759	-0.0206274	-0.0446193	-0.0523169	-0.0128073	0.123388	0.117916
1-palmitoyl-2-oleoyl-GPC (16:0/18:1)	0.00849992	0.0333266	-0.0148253	-0.0202964	-0.146194	-0.0210769	0.0273223	0.091201
glycochenodeoxycholate	-0.152377	0.126035	-0.0326023	0.0820765	0.103336	-0.209342	0.00519991	-0.0965426
taurochenodeoxycholate	-0.0702775	0.106072	-0.0174701	0.00300904	0.123039	-0.158207	-0.000244222	-0.0455289
2-hydroxyhippurate (salicylurate)	0.0691697	-0.0577069	0.0233003	0.0484046	-0.0101801	0.11991	0.0154074	0.0495051
azelate (C9-DC)	0.000962675	-0.0325298	0.0599287	0.0751212	0.0460455	-0.0500732	-0.105749	-0.107712
eicosapentaenoate (EPA; 20:5n3)	0.0190353	-0.0270634	0.0626012	0.0106881	-0.023117	-0.0429569	-0.0337081	-0.019003
ethylmalonate	0.0167346	-0.0258089	0.0845587	0.0893063	0.011597	-0.00762564	0.0735038	0.0084421
carnitine	0.0253342	-0.055747	0.0349324	0.0550045	0.00270339	0.0456413	-0.0470697	-0.0369953
benzoate	-0.0381006	-0.0400154	0.0421597	0.0189945	0.0153602	-0.0282929	-0.0668972	-0.0832722
3-phenylpropionate (hydrocinnamate)	0.226784	-0.304249	0.179175	-0.163377	0.133105	0.369277	0.0828592	-0.00708019
phenylacetate	0.190288	-0.168125	-0.034026	-0.124895	-0.0999126	0.310353	0.0697188	0.161945
hippurate	0.15344	-0.206134	0.173123	-0.0719707	0.0958509	0.246283	0.070234	-0.00813492
3-methyl-2-oxovalerate	0.0274846	0.0212924	0.0171898	0.0401981	0.00203177	-0.101921	0.00840763	0.0117961
methionine sulfoxide	0.0432649	-0.0684955	0.0636518	0.0940848	0.13245	-0.0231665	-0.00817745	-0.080493
3-methylhistidine	0.0602653	-0.00429562	0.139311	-0.00335533	0.0371363	0.042559	-0.0246927	0.0174415
5-hydroxylysine	0.0588628	-0.0177564	0.041576	0.0530561	0.0305575	-0.100397	-0.0449469	-0.0343852
4-guanidinobutanoate	0.0793213	-0.118646	0.0559045	-0.00271863	0.0901479	0.0531367	0.0347459	-0.0287098
glucuronate	0.0594925	0.0380332	-0.0395635	0.0577841	-0.0994286	0.0300767	0.0630793	0.103045
glycerol 3-phosphate	-0.0776745	0.0262239	0.042744	-0.0429842	-0.0687864	-0.0429069	0.0264432	0.0320765
imidazole lactate	0.0461458	-0.0278859	0.0292875	0.00191994	-0.0709207	0.0377076	-0.0870479	0.0361099
kynurenine	0.0408255	-0.0628422	0.0460885	0.0645272	0.0538146	0.0853795	0.0357149	0.0275113
glycerophosphorylcholine (GPC)	-0.0486018	0.0413111	0.0683556	0.0110544	-0.0411991	0.0426668	0.0614602	0.0365349
N-acetylglutamate	0.0186328	-0.00639207	0.113183	0.00143388	-0.0010824	-0.0165249	-0.0124883	0.00632728
theophylline	0.0810258	0.00171119	0.00796098	0.00492744	-0.058898	0.112559	0.016024	0.0517116
quinate	0.0673005	-0.00720435	-0.00778818	0.0136408	-0.12131	0.186363	0.0687726	0.128423
theobromine	-0.00769556	-0.00971284	0.0245201	0.0665223	-0.01602	-0.0187906	-0.0460898	-0.047638
paraxanthine	0.0983343	-0.0248142	0.0167473	0.0217829	-0.0545941	0.151249	0.0520925	0.0587109
indolelactate	0.0196601	-0.0170903	-0.00345221	0.0629479	-0.0153014	0.0296374	0.0460998	0.0627453
3-indoxyl sulfate	0.0312755	-0.0148774	0.0193319	-0.0639098	-0.129663	0.105211	0.0631139	0.0977174
glycylvaline	-0.0359169	-0.0587809	0.0679677	0.00292453	0.0827367	-0.0428362	0.0181471	-0.0784758
gamma-glutamylphenylalanine	-0.00265698	-0.0154029	0.0887323	0.0453096	0.126061	-0.0694995	-0.00860296	-0.0204039
4-methyl-2-oxopentanoate	0.0066191	0.0102285	0.0263313	0.03952	0.00523706	-0.0921164	-0.0119295	-0.00845641
1,5-anhydroglucitol (1,5-AG)	-0.00901352	0.103722	0.0079253	0.0793189	0.0826842	-0.103431	0.0334861	-0.0461298
1-stearoyl-2-arachidonoyl-GPI (18:0/20:4)	-0.0811962	0.00877018	0.0535422	0.0543071	-0.0241416	-0.0473938	0.034936	-0.0303855
sphingosine 1-phosphate	0.0353564	-0.0433237	0.0765177	0.0633977	0.0964422	-0.0437169	0.0462533	-0.0749937
1-stearoyl-GPI (18:0)	-0.031522	-0.0190954	0.0446427	-0.00671367	0.0549463	-0.0489551	0.0474368	-0.0416175
1,2-dipalmitoyl-GPC (16:0/16:0)	-0.0573577	0.010909	-0.0396101	0.0466174	0.0164971	-0.029101	0.0285084	0.0123176
docosahexaenoate (DHA; 22:6n3)	-0.0134923	-0.0628295	0.0835085	-0.00341882	0.058032	-0.0715492	-0.0710233	-0.0918048
alpha-hydroxyisocaproate	-0.00317919	-0.0463877	-0.0129691	0.00438047	0.0313976	-0.0976525	-0.0605019	-0.0552909
2-hydroxyoctanoate	0.0494956	0.0337084	0.0910862	0.140944	0.0247357	-0.0642617	-0.0723771	-0.0758717
3-hydroxyoctanoate	-0.0261079	-0.0176673	0.0148167	0.161656	0.175922	-0.160073	-0.0881539	-0.140554
phenyllactate (PLA)	-0.000680637	-0.0433109	0.0315543	0.120613	0.151186	-0.115935	-0.119973	-0.133214
palmitoylcarnitine (C16)	-0.0023206	0.0619414	-0.0239161	0.127141	-0.0275544	-0.136226	0.0402061	0.0142176
hexanoylcarnitine (C6)	-0.00101871	0.0118077	-0.00237196	0.0332222	0.0153513	-0.0682426	0.0834459	0.0248523
dehydroepiandrosterone sulfate (DHEA-S)	0.0951265	-0.0455585	-0.0224025	0.00146364	0.0656951	0.0466429	0.00459942	-0.00944745
acetylcarnitine (C2)	-0.00142076	-0.0469911	-0.0284721	0.11551	0.0964753	-0.174723	-0.0526565	-0.0720744
cysteine s-sulfate	-0.0307363	0.00140842	0.0290182	0.0161761	-0.0805864	-0.00465055	0.0916522	0.0727675
1-palmitoylglycerol (16:0)	0.00525875	-0.04339	0.0905911	-0.0133475	0.0010799	-0.0170787	0.00197343	-0.0265589
tartronate (hydroxymalonate)	0.017618	-0.0285828	0.0489311	0.0478336	0.0431127	0.0804196	-0.147453	-0.0807702
oxalate (ethanedioate)	0.0525343	-0.0174797	0.150327	0.0338403	0.0784218	0.0103871	-0.0869016	-0.0866209
erythritol	-0.00503506	-0.0274366	-0.0273996	0.131827	0.0629373	-0.0475957	-0.0532206	-0.00138392
1-oleoylglycerol (18:1)	0.0572466	-0.0667176	0.103144	-0.0278975	-0.0467528	0.0168079	-0.00538418	0.00397987
3-methyl-2-oxobutyrate	-0.00135537	0.00199583	0.00664463	0.0920165	0.0161856	-0.149066	-0.0452511	-0.0561868
homoarginine	0.0941078	-0.112618	0.0572827	-0.0338271	0.0560607	0.0223948	-0.0379231	-0.0717305
homocitrulline	0.055261	-0.0914461	0.029324	-0.0277761	0.0991253	0.0656346	-0.0517185	0.0254324
2-linoleoylglycerol (18:2)	-0.0377704	-0.126046	0.107505	0.0347405	0.033862	-0.00349143	-0.0184623	-0.126283
3-hydroxydecanoate	-0.0848414	-0.0263943	0.034453	0.180166	0.143422	-0.171187	-0.0734676	-0.168498
N-acetylglycine	0.00294473	-0.0421653	-0.0145882	0.0511608	0.00117659	0.0462753	0.0274947	0.044981
threonate	0.0076604	-0.00850427	0.0868851	0.108603	0.0300252	-0.0128359	-0.106173	-0.0994107
indoleacetate	0.142618	-0.131559	-0.0225829	-0.0250061	0.0151447	0.249345	0.0672164	0.0878829
1-linoleoylglycerol (18:2)	-0.0180362	-0.113916	0.0964618	0.0169463	0.0401872	-0.00676684	-0.0219803	-0.109936
1-methylhistidine	0.0581915	-0.0742786	0.056786	0.000808925	-0.00962307	0.140005	-0.0140681	0.0791159
butyrylcarnitine (C4)	0.0260232	0.0136965	0.0063089	0.0959409	-0.0500092	-0.0857775	0.106202	0.0501118
isobutyrylcarnitine (C4)	0.190787	-0.144764	0.059385	-0.112964	-0.0572812	0.274537	0.049808	0.162327
androsterone sulfate	0.124013	-0.0454057	0.0472713	-0.0266181	0.0372276	0.0989408	0.0252748	0.0344864
indolepropionate	0.0445018	-0.209863	0.142906	-0.0789869	0.248956	0.151061	-0.00865851	-0.138679
trigonelline (N'-methylnicotinate)	0.0250658	-0.0238761	0.0498397	-0.0279195	-0.0348464	0.111658	0.020279	0.0658629
dodecanedioate (C12-DC)	0.0569469	0.0342556	-0.00259128	0.0915594	-0.0310287	0.0735105	-0.00313864	0.0948819
1,3-dimethylurate	0.10102	-0.00601926	0.00479709	0.0451441	-0.116849	0.149894	0.0741291	0.106924
3-methylxanthine	-0.0161187	0.0534376	0.0119402	0.0754288	-0.0817086	0.0171507	0.0193192	0.0603173
3-hydroxylaurate	-0.114281	-0.0334611	0.00205941	0.147184	0.113291	-0.201878	-0.0929029	-0.155736
pyridoxate	0.00460311	-0.0900184	0.0389495	0.0354754	0.0430088	0.0662956	-0.105501	-0.0221282
threonylphenylalanine	-0.0384593	0.0016656	0.0601471	0.029622	0.0370678	-0.0641739	-0.00337347	-0.0526145
gamma-glutamylvaline	-0.00210354	0.0176847	0.0311682	-0.0351955	-0.0563237	-0.0221529	0.0551904	0.107983
3-hydroxysebacate	0.062627	0.0281027	0.0344349	0.124702	0.104178	-0.123462	-0.117325	-0.0562882
propionylglycine	0.0940191	-0.0981833	-0.0310482	-0.00171619	0.0103576	0.180812	0.0178861	0.0713422
propionylcarnitine (C3)	0.0723543	-0.117377	0.0202965	-0.0329978	0.0592158	0.00387222	-0.0244338	0.00838604
pro-hydroxy-pro	0.118198	-0.0889755	0.0638061	-0.0370868	0.0508072	0.184744	0.00237115	0.0671093
3-hydroxy-2-ethylpropionate	0.11457	-0.0687362	0.0124229	0.00389253	0.00508708	0.0370411	0.0459709	0.0968307
3-carboxy-4-methyl-5-propyl-2-furanpropanoate (CMPF)	-0.0391526	0.0104875	0.0721257	0.00719112	0.00623075	0.0215309	-0.0788365	-0.0135488
docosapentaenoate (n3 DPA; 22:5n3)	-0.0080796	-0.0331376	0.0315749	0.0142659	0.0532821	-0.105454	-0.0189787	-0.0541407
docosadienoate (22:2n6)	-0.0498787	-0.0110995	0.0342143	0.106395	0.114053	-0.210385	-0.0400042	-0.155911
adrenate (22:4n6)	-0.00134783	-0.0215159	-0.00558053	0.038946	0.083954	-0.140503	0.0113606	-0.0597411
10-undecenoate (11:1n1)	-0.0708484	-0.0435038	0.0458141	0.0360684	0.125634	-0.0872248	-0.101513	-0.141317
1-methyl-4-imidazoleacetate	0.00185985	-0.0211626	0.124256	-0.0134428	-0.0318944	0.0255372	0.0528477	0.0792568
stearidonate (18:4n3)	-0.0600935	0.0583854	0.0367838	0.0544077	0.00353194	-0.147301	-0.0763212	-0.0554239
5-dodecenoate (12:1n7)	-0.108408	0.00528111	-0.00457156	0.110842	0.11057	-0.149176	-0.0502621	-0.147877
octanoylcarnitine (C8)	-0.00226243	0.0601077	-0.023525	-0.065245	-0.0257046	0.0114776	0.127566	0.111868
decanoylcarnitine (C10)	0.0109546	0.0664425	-0.0675862	-0.0713386	-0.0572646	0.0856359	0.128071	0.153702
N-acetylglutamine	0.0181368	0.0520208	0.0278758	0.0989397	0.0477254	-0.0240907	0.0141709	0.0200687
N-acetylphenylalanine	0.00826782	-0.0447419	0.069368	0.0737627	0.128886	-0.106754	0.0116828	-0.0620069
N-acetylasparagine	-0.00574309	0.0159954	0.0637764	-0.0281036	0.0370536	-0.0168493	-0.0498097	0.00770479
gamma-glutamyl-epsilon-lysine	-0.0421218	-0.0113927	0.0750123	-0.0462524	0.0329461	0.0813694	0.0182581	0.0183348
1-palmitoyl-GPC (16:0)	-0.00211133	0.0507187	-0.00684034	0.00288514	-0.0655705	-0.00834567	0.0989813	0.0986291
N-acetylarginine	0.0510002	-0.0265692	0.124533	-0.0766684	0.0306297	0.0644691	0.0176219	0.0439476
piperine	-0.0677752	0.030782	-0.0074182	0.0679653	-0.081957	0.0150595	0.0200108	0.00626454
1-stearoyl-GPC (18:0)	-0.00958603	0.0586193	0.0229869	0.00399198	-0.0704249	0.0234584	0.111747	0.0912242
1-oleoyl-GPC (18:1)	0.0576189	0.0619279	0.0308977	-0.0241138	-0.107537	0.0616111	0.0540508	0.116819
N-acetylthreonine	0.0174396	-0.0108708	0.0535138	0.0841497	0.0841822	-0.0175545	0.00652434	-0.00291971
10-nonadecenoate (19:1n9)	-0.0389428	-0.0280684	0.0297825	0.0416504	0.0966932	-0.150265	-0.0380867	-0.10926
10-heptadecenoate (17:1n7)	-0.0408523	-0.0247442	0.023274	0.0277166	0.0962867	-0.152754	-0.0224657	-0.106951
epiandrosterone sulfate	0.184301	-0.0767845	0.0524145	-0.08047	0.0380289	0.192506	0.0235807	0.0706115
gamma-glutamylglycine	0.028541	0.0565137	-0.00681847	0.0534995	0.0153289	0.147308	0.0639656	0.112217
gamma-glutamyltryptophan	0.0705903	0.017201	0.0942242	0.0777338	0.100698	-0.0574342	-0.0311936	-0.0165778
stachydrine	0.0158865	-0.0253208	0.090395	-0.01429	-0.00424827	-0.0534804	-0.0507017	-0.0336805
alpha-hydroxyisovalerate	0.0232846	0.0247586	-0.0194922	0.0873402	0.0159881	-0.12283	-0.0234	-0.010731
gamma-glutamylmethionine	-0.00305647	-0.00657362	0.106116	0.055732	0.0585632	-0.0339397	0.0263204	-0.081075
gamma-glutamylthreonine	0.0389802	0.0668837	0.0833841	0.0576638	0.0267015	-0.0267249	0.0594505	0.00805364
p-cresol sulfate	0.266305	-0.100169	-0.0510133	-0.183445	-0.163978	0.367004	0.123093	0.302476
erythronate*	0.0447941	0.0157334	-0.0373378	0.0678608	-0.000310188	-0.105206	-0.0322772	0.0750441
N-acetylproline	-0.101179	-0.00246823	-0.0216556	0.0411905	0.0245461	-0.02907	0.0506882	-0.00336065
eicosenoate (20:1)	-0.0238698	-0.0320783	0.0401482	0.071186	0.107104	-0.1623	-0.0348962	-0.120541
linolenate [alpha or gamma; (18:3n3 or 6)]	-0.0127645	-0.00198805	0.0407189	0.0420774	0.0472329	-0.147374	-0.0265126	-0.0822533
aconitate [cis or trans]	-0.00747353	-0.00494729	0.00374886	0.0338422	0.0386988	-0.142849	-0.0426619	0.0113318
laurylcarnitine (C12)	-0.037932	0.0246699	-0.0525313	-0.00709127	-0.0428895	-0.0277305	0.0926386	0.0786995
isovalerylcarnitine (C5)	0.0817204	-0.13045	0.0744505	0.0604637	0.0367777	-0.0278467	-0.0146742	-0.0370611
1-linoleoyl-GPC (18:2)	0.0312344	0.0215198	0.0097225	0.0362881	-0.0496411	0.0601133	0.111712	0.0787766
7-methylxanthine	0.0120403	0.0173729	0.0126513	0.0453258	-0.056838	0.0338133	-0.00335323	0.0400872
1,7-dimethylurate	0.0831178	-0.0195308	0.0194493	0.038	-0.0795795	0.133859	0.0528939	0.0734448
5-acetylamino-6-amino-3-methyluracil	0.0834644	0.0423432	0.0216307	0.0420937	-0.120606	0.171964	0.0655899	0.123682
1-methylxanthine	0.113838	-0.0170406	-0.00938238	0.0355465	-0.0987647	0.166403	0.0577657	0.113294
N1-methylinosine	0.0102339	-0.0208498	-0.0810606	0.126549	0.0136277	-0.0895366	-0.0190241	0.010515
N2,N2-dimethylguanosine	-0.000598676	0.0576901	-0.0231211	0.16996	-0.0143847	-0.170053	-0.0207448	-0.00326763
N6-carbamoylthreonyladenosine	0.0762808	-0.0652101	0.0354486	0.137548	0.0533518	-0.0147144	0.000466996	-0.00513785
orotidine	0.0598681	0.0549472	-0.0712962	0.0720949	0.0160772	-0.0727552	0.0579728	0.0927011
phenylacetylglutamine	0.212843	-0.14038	-0.0225002	-0.100952	-0.145534	0.317452	0.126269	0.215812
4-hydroxyhippurate	0.00839632	0.114913	-0.08297	0.059083	0.000224436	-0.0630177	-0.0247757	0.05947
5,6-dihydrouridine	-0.0185217	0.00840826	0.01308	0.0427024	0.00441314	-0.0241648	-0.0609416	-0.0065517
3-(3-amino-3-carboxypropyl)uridine*	0.0119011	0.0521566	0.0618314	0.103217	-0.0361568	-0.0616363	-0.0286681	0.0311614
1-pentadecanoylglycerol (15:0)	-0.0448014	-0.11738	0.0992852	-0.0067937	0.0337392	0.0159402	-0.00692356	-0.097563
1-arachidonylglycerol (20:4)	-0.0499668	-0.0714889	0.110459	0.0116944	-0.00064867	-0.0252957	-0.0323765	-0.0882297
1-linolenoylglycerol (18:3)	0.0496545	-0.00314241	0.0907209	-0.0293779	-0.0613947	-0.00637559	0.0102356	0.032127
1-palmitoyl-GPA (16:0)	0.0283	0.000135315	0.00193299	0.0107562	0.0496379	0.0289107	-0.00688145	0.0105038
5-methyluridine (ribothymidine)	0.143227	0.0410802	0.0635623	0.0815722	-0.0123583	0.0677426	0.00548368	0.0538505
7-methylguanine	0.00324602	0.00398934	0.00370926	0.166163	0.0755583	-0.108465	-0.00852163	-0.0667049
1-stearoyl-GPE (18:0)	0.0256743	0.0718925	0.00183049	-0.0194886	-0.102255	-0.0303126	0.0671836	0.121979
N1-Methyl-2-pyridone-5-carboxamide	-0.0275399	-0.0556827	0.0405831	0.0711383	0.0305256	-0.0539694	-0.0021313	-0.0246189
gamma-glutamylisoleucine*	0.053136	0.0214734	0.0558671	-0.0013328	0.0374085	-0.0502008	0.0228382	0.0727761
oleoylcarnitine (C18:1)	-0.0215164	0.0171813	0.054809	0.168444	0.0239537	-0.14714	-0.0456101	-0.0953426
phenol sulfate	-0.122058	0.128648	0.0406206	0.101341	-0.0780605	-0.183826	0.00738023	0.00855435
1-palmitoleoyl-GPC (16:1)*	0.0431577	0.067895	0.0687702	-0.0387833	-0.101822	-0.00990039	0.0696152	0.102228
glutamine_degradant*	-0.0207781	0.0452463	0.031974	-0.00723503	-0.088874	0.0219009	0.0165505	0.0965866
2-hydroxy-3-methylvalerate	0.0183544	-0.00199104	0.0239018	-0.0049284	-0.0179249	-0.0707374	-0.00579449	0.0112684
homostachydrine*	0.0571571	0.00790449	-0.0159432	0.0249139	-0.0584425	-0.0347384	0.0278467	0.0661642
1-arachidonoyl-GPC (20:4n6)*	0.0163412	0.12601	0.0131438	0.00407038	-0.095031	-0.00285882	0.0902072	0.132348
2-palmitoyl-GPC (16:0)*	-0.0145505	-0.0129273	0.0328618	0.0287476	-0.0404466	-0.0334652	0.0522145	-0.00272457
1-palmitoyl-GPE (16:0)	0.0478773	0.0637717	-0.0116964	-0.0600859	-0.139421	-0.0069579	0.0173833	0.148522
1-oleoyl-GPE (18:1)	0.109172	0.046829	0.0101759	-0.0560887	-0.080408	0.0135473	0.0689057	0.126791
1-linoleoyl-GPE (18:2)*	0.0630264	0.0237073	-0.00846334	0.0277667	-0.0304467	-0.0298043	0.0969335	0.0623446
1-arachidonoyl-GPE (20:4n6)*	0.054701	0.122008	-0.0344072	0.00159847	-0.0903537	-0.0263432	0.0643621	0.15367
N-acetylcitrulline	-0.0118613	-0.00630274	0.0797048	-0.0200916	-0.0284175	-0.0287798	0.0182234	0.0234962
2-hydroxypalmitate	0.0210238	-0.0701934	0.0462593	0.0544861	0.0618611	-0.0442313	0.0269613	-0.0719269
docosapentaenoate (n6 DPA; 22:5n6)	0.00274708	-0.0113764	0.0012005	0.0821888	0.101527	-0.137422	-0.00319138	-0.0864269
gulonate*	0.0453334	0.0197475	0.00451901	0.0294658	0.00251888	0.0268068	-0.0179421	0.0817434
isobutyrylglycine	0.0297463	-0.0238557	0.0246467	-0.0195278	-0.099634	0.197996	0.031739	0.109794
glutarylcarnitine (C5-DC)	-0.0412662	-0.0183203	-0.0254176	-0.00716759	0.0567554	-0.0417343	0.0634904	0.0457981
tiglylcarnitine (C5:1-DC)	0.0341819	-0.0718395	0.0963842	0.0356238	0.0750112	0.0013228	-0.0750922	-0.0424755
hydroquinone sulfate	-0.105756	0.111814	-0.0468464	0.0738526	-0.0552285	-0.138076	0.0734837	0.0319131
catechol sulfate	0.0558727	-0.0843562	0.138552	-0.098792	0.0842278	0.219282	0.0596149	0.0480774
cholesterol sulfate	0.117916	-0.00810265	-0.00546851	-0.134486	-0.00204728	0.123885	0.0686918	0.143847
7-alpha-hydroxy-3-oxo-4-cholestenoate (7-Hoca)	-0.0803085	0.145667	-0.00602804	0.177096	-0.0615696	-0.307142	-0.0503484	-0.0680134
tetradecanedioate (C14-DC)	0.0345079	0.0174414	0.0615424	0.104258	0.113165	-0.0556976	-0.06058	-0.0349462
hexadecanedioate (C16-DC)	0.0510906	-0.0422233	0.0524736	0.119955	0.114199	-0.106934	-0.0622759	-0.080506
octadecanedioate (C18-DC)	0.0481276	-0.134575	-0.00807852	0.0258485	0.0733237	-0.0159369	-0.110766	-0.0765833
1-myristoylglycerol (14:0)	-0.0212996	-0.0253019	0.0422999	0.0380812	-0.0525084	-0.0170576	0.0324726	0.00279697
glycerophosphoethanolamine	0.00332964	0.0240873	0.132534	-0.00442995	0.0286388	0.0738235	0.0432434	0.00276827
ectoine	0.0908545	-0.0344395	0.139575	0.0514629	0.0877121	0.130718	-0.0254998	-0.0161621
1-arachidonoyl-GPI (20:4)*	-0.00900109	-0.0393262	0.0696454	-0.0268996	0.0235285	-0.0160726	0.0634164	-0.00998294
1-palmitoyl-GPI (16:0)	-0.0348267	-0.036623	0.0509535	-0.00351026	0.0266846	-0.0829624	0.0613152	-0.040799
glycolithocholate sulfate*	0.160326	-0.166585	0.037754	-0.145669	-0.127425	0.27353	0.0371264	0.18117
taurolithocholate 3-sulfate	0.184615	-0.176733	0.0567984	-0.196308	-0.0594391	0.326634	0.0279412	0.177016
deoxycarnitine	0.105551	-0.0409272	0.103506	0.0127325	-0.0108007	0.0686262	-0.0115078	0.0305458
1-ribosyl-imidazoleacetate*	-0.0549396	-0.0600347	0.0598339	-0.0115478	-0.0100113	0.0197123	0.00182014	0.0510882
3,4-dihydroxybutyrate	0.0259546	0.0859035	0.00499342	0.122894	0.103308	-0.115011	0.018638	0.00032318
hexanoylglutamine	-0.0253156	-0.0151457	-0.0108099	0.114991	0.0874854	-0.150856	-0.0369999	-0.0631005
N6-acetyllysine	0.134363	-0.0652672	0.0518063	0.0280366	0.091687	0.049836	-0.0231673	0.0290405
dihomo-linolenate (20:3n3 or n6)	0.0154082	-0.0486616	0.0627154	0.0289737	0.0401435	-0.0960494	0.0147417	-0.0687445
mannitol/sorbitol	0.0534149	0.030311	-0.0808691	0.0133868	-0.0123231	-0.035908	-0.0427772	0.0779523
tryptophan betaine	0.0423033	-0.0308176	0.0344813	0.0790306	0.11554	0.0117708	-0.0125509	-0.0694395
4-vinylphenol sulfate	0.029043	-0.0568265	0.0649499	0.050764	0.118796	0.0689369	0.00621708	-0.0375385
4-ethylphenylsulfate	0.0976685	-0.09451	0.0914306	-0.105172	-0.0769478	0.20236	0.108925	0.138059
thymol sulfate	-0.0681661	0.0606835	0.0196952	0.0334166	0.0235691	0.0118678	-0.0531866	-0.0281349
pyrraline	0.030952	-0.100061	-0.00765468	-0.0124287	0.0701456	0.0557607	-0.0608273	-0.0342451
1-oleoyl-GPI (18:1)	-0.0149642	-0.0346527	0.0658217	-0.0384855	0.00821354	-0.00748445	0.0478573	-0.0107555
1-linoleoyl-GPI (18:2)*	-0.0513551	-0.0492494	0.0510022	0.0101586	0.0607308	-0.0820484	0.0803856	-0.065899
o-cresol sulfate	0.0776521	-0.111113	0.147697	0.0913382	0.0627405	-0.0773683	-0.059598	-0.124954
dimethylarginine (SDMA + ADMA)	0.0426619	-0.0433559	-0.0560173	0.123971	0.105907	-0.0324497	-0.0497353	-0.0168682
N-acetylserine	0.0790906	-0.0096751	0.0316218	0.0721546	0.0340825	-0.0574674	0.0234371	0.0570374
1-stearoyl-2-oleoyl-GPE (18:0/18:1)	0.0596618	0.00543899	0.0351283	-0.0207839	-0.0729841	-0.0365004	0.0499788	0.0687987
4-allylphenol sulfate	0.0469023	-0.118481	0.131602	-0.0746218	0.0354582	0.0696711	-0.121346	-0.0396066
1-stearoyl-2-arachidonoyl-GPC (18:0/20:4)	0.01032	0.0820266	-0.0125764	0.0088519	-0.0956299	0.0136123	0.0703214	0.107147
1-palmitoyl-2-linoleoyl-GPE (16:0/18:2)	0.0399734	-0.0567275	0.0241454	-0.0406644	-0.00765958	-0.0659226	0.0218158	0.00555612
glycosyl-N-stearoyl-sphingosine (d18:1/18:0)	-0.0132642	0.053917	-0.0462298	0.030593	-0.0575647	-0.049526	0.0360921	0.0562043
succinylcarnitine (C4-DC)	-0.0215048	-0.0209431	0.0261844	0.0262548	0.0511288	-0.0240347	-0.00405362	0.000107815
bilirubin (E,E)*	0.0386954	-0.0542285	-0.094524	0.0113669	-0.0583475	-0.0367611	-0.00202095	0.0181531
bilirubin (E,Z or Z,E)*	0.0792621	-0.011134	-0.0784963	0.0363167	-0.00157186	0.0493478	0.025652	0.0468112
N-methylproline	-0.0332552	-0.0159149	0.0905676	0.0091233	-0.00661268	-0.0366177	-0.0185791	-0.060353
beta-cryptoxanthin	0.0935683	-0.179397	0.194112	-0.0648686	0.229785	0.141565	-0.0911922	-0.170378
5alpha-androstan-3beta,17beta-diol disulfate	0.137126	-0.0736998	0.0621773	-0.0259979	0.0139685	0.080527	0.00165208	0.023224
5alpha-pregnan-3beta,20alpha-diol disulfate	0.147667	-0.121546	0.0421245	-0.0429183	0.0199497	0.0964613	-0.0275977	-0.0310432
glycocholenate sulfate*	-0.0354319	-0.0591059	0.023296	0.0918356	0.0840748	-0.100777	-0.0787395	-0.125711
taurocholenate sulfate*	-0.0781333	0.0164784	0.0102116	-0.0128598	0.0481711	-0.0621947	-0.0493521	-0.0437984
androstenediol (3beta,17beta) disulfate (1)	0.0530347	-0.0282276	0.0429838	0.0342657	0.0100489	-0.0514105	0.0049236	-0.0162835
pregnenediol disulfate (C21H34O8S2)*	0.026695	-0.0815311	0.0194707	0.0166951	0.0573082	-0.0358642	-0.0532911	-0.0727823
androstenediol (3beta,17beta) disulfate (2)	0.0326626	-0.0330579	-0.00608474	0.0751122	0.0592209	-0.0394601	-0.0421582	-0.0556474
21-hydroxypregnenolone disulfate	-0.000261222	-0.0314737	-0.0296945	0.0706527	0.0621623	0.00295833	-0.0285641	-0.0609259
5alpha-pregnan-3beta,20beta-diol monosulfate (1)	0.0883353	-0.043175	-0.0277479	-0.0277398	-0.0106236	0.0598858	0.0353511	0.00475791
5alpha-pregnan-3beta,20alpha-diol monosulfate (2)	0.144577	-0.0737637	-0.000870976	-0.0264621	-0.0187494	0.129987	0.0289389	0.0108749
5alpha-androstan-3alpha,17beta-diol monosulfate (1)	0.122109	-0.0100608	0.0383262	0.00434997	0.0356171	0.0593535	0.0290365	0.0217817
5alpha-androstan-3beta,17alpha-diol disulfate	0.306141	-0.199191	0.0847808	-0.201457	0.0133508	0.36565	0.0322398	0.156545
5alpha-androstan-3beta,17beta-diol monosulfate (2)	0.16787	-0.0216359	0.0332414	-0.0284607	0.0165186	0.121611	0.0326901	0.0575661
androstenediol (3alpha, 17alpha) monosulfate (2)	0.023541	0.00403719	-0.100011	0.0427534	0.0616151	0.0225984	-0.0191409	-0.0210757
androstenediol (3alpha, 17alpha) monosulfate (3)	0.0632654	-0.0544217	-0.000202278	-0.0154683	0.0350768	0.0551748	0.0534337	0.0309186
androstenediol (3beta,17beta) monosulfate (1)	0.0857613	-0.0207243	-0.0175242	0.0404244	0.0410363	-0.0124925	0.00846979	-0.0261187
androstenediol (3beta,17beta) monosulfate (2)	0.0780884	0.0360355	0.00987151	0.0284769	-0.0125903	-0.0482571	0.0531768	0.031907
pregnenediol sulfate (C21H34O5S)*	0.0470209	-0.0568737	-0.0331622	0.0344104	0.075226	-0.000823121	-0.0375199	-0.0663712
2-hydroxyglutarate	0.00145578	-0.00914345	-0.0343301	0.048475	-0.0308718	-0.0463866	-0.0181893	-0.0180941
gamma-CEHC	0.0189767	-0.0288279	0.0128548	0.0280284	0.064876	0.0171281	-0.0337442	-0.052076
N-acetyl-beta-alanine	-0.0421881	-0.0685054	0.0566716	0.119732	-0.000758848	-0.0426062	-0.160894	-0.135697
5-methylthioribose**	-0.013027	0.0108585	-0.0171223	0.0672471	0.0575299	-0.0130963	-0.0461694	0.0404867
sphingomyelin (d18:1/18:1, d18:2/18:0)	-0.0191864	0.107397	-0.0094046	-0.0982558	-0.0633734	-0.00820544	0.0837193	0.125833
palmitoyl sphingomyelin (d18:1/16:0)	0.0021896	0.0295834	-0.0140176	0.0339534	0.011615	0.0572582	0.0723229	0.0588666
cysteine sulfinic acid	-0.040505	0.0405107	-0.0111158	-0.0204989	-0.0905816	0.00472365	0.11949	0.0935834
3-hydroxyhippurate	-0.115985	0.155915	-0.0736309	-0.0333979	-0.0299146	-0.0932138	-0.000700605	0.0698139
16a-hydroxy DHEA 3-sulfate	-0.0410908	-0.0252303	-0.00954778	0.0874852	0.0484613	-0.0931783	-0.0425249	-0.115956
pregnenolone sulfate	0.0149322	-0.0534535	-0.0321401	0.103822	0.0654837	-0.0195061	-0.00365656	-0.0740082
andro steroid monosulfate C19H28O6S (1)*	-0.0196721	-0.00919141	-0.0163507	0.101474	0.0230296	-0.0780372	-0.025337	-0.0928404
ergothioneine	0.0752742	-0.0182289	0.115829	-0.0434422	0.0346918	-0.00943947	-0.0704254	-0.0602098
12-HETE	0.0585598	-0.141912	0.141221	0.0767129	0.143741	-0.00102718	-0.00858002	-0.131565
indole-3-carboxylate	0.144559	-0.143036	0.065893	-0.018476	0.00601547	0.238301	0.00250448	0.0054956
13-HODE + 9-HODE	0.0196098	-0.0155572	0.0730097	0.0943917	0.14917	-0.0840286	-0.0439572	-0.10438
tridecenedioate (C13:1-DC)*	0.0069551	-0.0522758	-0.0245142	0.0845415	0.0115382	-0.0261084	-0.0739356	-0.0342502
cinnamoylglycine	0.241373	-0.29257	0.162401	-0.120943	0.0904279	0.361798	0.0935237	0.0401914
cis-4-decenoylcarnitine (C10:1)	-0.0300151	0.055178	-0.0171417	0.00332732	-0.00215168	-0.0271799	0.117849	0.0636411
2S,3R-dihydroxybutyrate	0.0495986	-0.0687761	0.0495532	0.0118595	0.0383839	-0.0344096	0.0557609	0.0186257
(16 or 17)-methylstearate (a19:0 or i19:0)	-0.0389828	-0.0553242	0.0417314	0.012202	0.0979067	-0.117993	-0.0491695	-0.111577
2R,3R-dihydroxybutyrate	-0.0320602	0.00538952	0.047984	0.0357905	-0.00726016	-0.0696142	0.105303	0.00905468
alpha-ketoglutaramate*	-0.0233191	-0.0566117	0.0810698	0.0655127	0.0565182	0.0364438	0.0485039	-0.0252534
2,3-dihydroxyisovalerate	0.0647034	-0.0615171	0.0207342	-0.0511452	0.000681643	0.0696025	0.026894	0.0508077
3-methylglutaconate	0.0783278	-0.0529514	0.0440548	0.02865	0.0149895	0.0430354	-0.0909763	0.0201919
5-(galactosylhydroxy)-L-lysine	-0.0294341	-0.0303585	0.0179162	0.0932931	0.0325167	0.00677103	-0.0427091	0.0300762
cysteinylglycine disulfide*	-0.0648105	-0.0161694	0.0773628	0.0841712	-0.0341017	-0.0644044	0.0294498	-0.0200102
isoursodeoxycholate	-0.256327	0.372858	-0.0809423	0.223524	-0.144513	-0.382815	-0.022687	0.0076575
hydantoin-5-propionate	-0.00391848	-0.0168306	0.0374955	0.0422592	0.0653008	-0.0917136	-0.0534496	0.0230686
sulfate*	-0.000920181	-0.00357615	0.0549483	0.0979118	0.0702835	0.00679632	0.0466363	0.0233676
S-methylcysteine	0.0693924	-0.0319052	0.0552409	-0.100285	0.174084	0.107906	-0.0425873	-0.0365573
androsterone glucuronide	0.0534307	0.0166408	-0.0423386	0.0155551	0.0156332	0.0584211	0.0560465	0.0409829
argininate*	0.0809642	-0.132176	0.125488	-0.0109073	0.0830666	0.0368035	-0.017407	-0.0112081
2-oxoarginine*	0.0394791	-0.0906993	0.0579817	0.0248881	0.0464884	-0.0472888	0.0477954	-0.0380319
cis-4-decenoate (10:1n6)*	-0.0849048	-0.0250973	0.022652	0.130391	0.142254	-0.131656	-0.0273757	-0.168981
1-lignoceroyl-GPC (24:0)	0.0279919	0.0155251	0.0120236	0.0687307	-0.0464958	0.0981138	0.0529715	0.0540779
1-(1-enyl-palmitoyl)-GPC (P-16:0)*	-0.001717	0.0527018	0.0430344	0.00256896	-0.033698	0.0589259	0.0728486	0.064212
1-methyl-5-imidazoleacetate	0.10889	-0.0859868	0.157655	-0.0295356	-0.029288	0.164025	-0.00636757	0.0756291
glycoursodeoxycholate	-0.266227	0.31968	-0.0735826	0.214779	-0.0140429	-0.34572	-0.0117243	-0.0787327
S-methylcysteine sulfoxide	0.113258	-0.0110137	0.00285132	-0.0542402	0.171079	0.160665	-0.0243073	0.0145916
(14 or 15)-methylpalmitate (a17:0 or i17:0)	-0.0165924	-0.0402279	0.0209175	-0.00272544	0.113734	-0.091236	0.0303643	-0.0496098
eicosanedioate (C20-DC)	0.109566	0.00698449	0.100351	0.105949	0.0184189	0.0309119	0.018201	-0.0550671
docosadioate (C22-DC)	0.136373	0.00119321	0.0893275	0.0620795	0.00715124	0.0402171	0.0477601	-0.00982365
16-hydroxypalmitate	0.0173342	0.000997825	-0.0137511	0.0970893	0.120253	-0.131169	-0.0587212	-0.07295
oleoyl-linoleoyl-glycerol (18:1/18:2) [1]	-0.0298537	0.00840614	0.0508307	0.0134373	0.00203615	-0.0659073	0.0364313	-0.00438147
oleoyl-linoleoyl-glycerol (18:1/18:2) [2]	-0.0123988	0.012847	0.0253207	-0.00183217	0.00212123	-0.0614864	0.0234761	0.00485324
1-(1-enyl-palmitoyl)-GPE (P-16:0)*	-0.00807961	0.046986	0.0662996	0.0453377	0.0619462	0.0494739	0.0366223	0.00508778
1-(1-enyl-stearoyl)-GPE (P-18:0)*	0.0379057	0.0443871	0.0304741	-0.00321258	0.00744891	0.0939829	0.0936699	0.0935753
linoleoylcarnitine (C18:2)*	-0.0198694	-0.0513437	0.0268366	0.193163	0.122274	-0.14094	-0.0329988	-0.156456
leucylglycine	0.0215497	-0.0448507	-0.0353562	0.0221293	0.0377145	0.0126635	0.0606784	-0.0166772
2-O-methylascorbic acid	-0.0311921	0.0108801	0.0152017	0.111521	-0.0540179	-0.13358	-0.109592	-0.00753734
beta-citrylglutamate	-0.0276618	0.0890007	0.0911848	0.0985338	0.0545792	-0.115873	-0.00954353	-0.0145949
trimethylamine N-oxide	0.0522483	-0.0545733	-0.00560767	0.00837674	-0.142327	0.0747907	0.0425598	0.116691
N6-methyllysine	0.0601826	-0.084889	0.0496721	-0.0158526	0.0228071	0.028903	-0.0915402	-0.0361615
imidazole propionate	-0.17848	0.212712	-0.135532	0.195009	0.00813092	-0.329015	0.00630179	-0.0480074
mannonate*	0.0591202	0.041541	-0.0718799	0.0794673	-0.0697282	-0.107178	-0.0190139	0.0914542
2-stearoyl-GPE (18:0)*	0.0408558	0.0025548	0.0632151	-0.0379794	-0.0174867	-0.0346406	0.0245859	-0.0082882
(R)-3-hydroxybutyrylcarnitine	0.0129003	0.018898	-0.0345941	0.0856224	0.04649	-0.162347	-0.0542587	-0.0252547
N-acetylcarnosine	0.0935092	-0.0323765	0.0688789	-0.0559445	0.0363814	0.0581269	0.00515982	0.03886
histidine betaine (hercynine)*	0.0148078	-0.0101217	0.123924	0.000192743	0.046962	0.00537232	-0.10704	-0.0899222
2-hydroxydecanoate	0.0867302	-0.00499338	0.121321	0.0978464	0.0551312	-0.0311395	-0.0359619	-0.0680997
4-methylcatechol sulfate	0.12778	-0.209321	0.0917595	-0.201472	-0.0154699	0.288147	-0.00513396	0.108211
3-methyl catechol sulfate (1)	0.080357	-0.0419378	0.0736178	0.0145772	-0.0811356	0.125747	0.0823396	0.107258
3b-hydroxy-5-cholenoic acid	0.156733	0.00828221	0.0439301	-0.0596706	-0.0211249	0.200167	-0.0474698	0.089859
guaiacol sulfate	0.0538328	-0.112341	0.0795372	-0.0689807	0.0565624	0.214553	0.0940294	0.074995
2-aminooctanoate	0.0175055	-0.0248894	-0.0270855	0.223623	0.0655212	0.0178095	-0.0548919	-0.101339
gamma-CEHC glucuronide*	0.00504036	-0.00561895	0.00729828	0.0215203	-0.0112418	-0.0182787	0.00252323	0.017377
2-piperidinone	-0.181824	0.14377	-0.0695338	0.137831	0.035168	-0.256904	0.0358271	-0.0855333
N-acetyl-1-methylhistidine*	0.000241768	0.00325612	0.0285228	0.027863	-0.0303998	-0.0591723	-0.0427469	0.0229377
2-aminophenol sulfate	0.0216358	-0.00842444	-0.0258198	-0.00870658	-0.0479882	0.050519	-0.00394796	0.0350541
sphingomyelin (d18:1/14:0, d16:1/16:0)*	-0.00204905	0.0368134	-0.0602846	0.0861666	-0.0373072	0.0369165	0.122697	0.0992603
sphingomyelin (d18:2/16:0, d18:1/16:1)*	0.00282117	0.0437829	-0.0361229	0.0389475	-0.00860937	0.00420807	0.107613	0.0800703
1-arachidonoyl-GPA (20:4)	0.0471022	-0.0437111	0.14165	0.00172106	0.0706426	0.0112252	0.0220339	-0.0377012
6-oxopiperidine-2-carboxylate	-0.0226895	-0.0197992	0.0225124	-0.00353685	0.0218698	0.0273368	-0.0220091	0.0303932
S-allylcysteine	0.00125179	-0.0184542	0.0708641	-0.068399	0.00781042	0.0554408	-0.036533	-0.0101521
N-delta-acetylornithine	0.0574653	-0.10152	0.034317	0.0659343	0.107144	0.058007	-0.0485584	-0.0408507
acisoga	-0.016403	0.000653243	0.0606973	0.0537108	0.00361559	-0.0465724	-0.0260515	-0.0107544
2-aminoheptanoate	0.00960436	-0.02683	-0.0820961	0.0529547	0.017797	-0.0685926	0.000404985	0.00544085
N2,N5-diacetylornithine	0.126592	-0.0841658	0.114415	0.0176665	0.0692109	0.0701667	-0.0624679	0.0245446
1H-indole-7-acetic acid	0.271163	-0.194754	0.139332	-0.195579	-0.000776549	0.374027	0.108144	0.146483
methionine sulfone	0.0513402	0.0175572	-0.033897	0.148146	-0.0010627	0.0179975	-0.0442667	0.0461153
1-linolenoyl-GPC (18:3)*	0.0171501	0.113083	0.0485981	0.0139736	-0.147151	0.00933647	0.0578793	0.104738
N-acetylalliin	0.0339978	-0.0160586	0.0951585	-0.120183	0.0097321	0.0472496	-0.0591853	0.0366879
1-(1-enyl-oleoyl)-GPE (P-18:1)*	-0.0204704	0.044545	0.0451324	0.0383457	0.0168892	0.0528703	0.0327789	0.00399489
fructosyllysine	0.111074	-0.038098	-0.0328746	-0.0411046	-0.0273705	0.0755941	-0.0487172	0.0581347
O-sulfo-L-tyrosine	0.0617211	0.00894808	0.0715231	0.0135486	0.00194385	-0.0075835	0.0322758	0.0570156
etiocholanolone glucuronide	0.136603	-0.0362739	-0.0570556	-0.0559689	0.0055523	0.178144	0.0564399	0.144047
3-methylglutarylcarnitine (2)	0.0437801	-0.0942167	0.00839709	-0.0198853	0.00104439	0.0944793	-0.0337705	0.0515314
2-keto-3-deoxy-gluconate	0.0333563	-0.0483688	-0.11859	0.0158943	0.03795	-0.0756129	0.00465379	0.0851196
sphingomyelin (d18:2/14:0, d18:1/14:1)*	-0.0390085	0.0427937	-0.0179782	0.0726053	-0.0582515	0.059295	0.0351067	0.062378
sphingomyelin (d18:1/24:1, d18:2/24:0)*	0.0404707	0.010133	0.026899	-0.0483982	-0.0288145	0.0711145	0.0664925	0.0947278
myristoleoylcarnitine (C14:1)*	-0.0544965	0.0124541	-0.00764482	0.0875238	0.0022184	-0.0931414	0.00697325	-0.0287594
4-hydroxychlorothalonil	0.138763	-0.0909666	0.0693164	-0.0107371	0.157479	0.196537	-0.0526439	-0.0467112
tyramine O-sulfate	0.0391456	-0.039071	-0.044757	0.0471213	-0.13926	-0.0311323	0.0394274	0.0541445
3-hydroxypyridine sulfate	0.12312	-0.0750503	0.0101388	-0.00152841	-0.136807	0.244454	0.0854222	0.15329
phenylacetylcarnitine	0.186708	-0.155863	-0.0175717	-0.118276	-0.0814577	0.252728	0.0803329	0.161484
methyl-4-hydroxybenzoate sulfate	0.132133	-0.0485487	0.0151892	0.0135967	0.0126318	0.0219839	0.0415794	0.0510318
1-dihomo-linolenylglycerol (20:3)	-0.00747199	-0.0369338	0.0866553	-0.0271241	-0.0223536	-0.000368739	0.0170359	-0.0118585
vanillactate	0.0472937	0.0318757	-0.0142237	0.189365	0.0114337	-0.112994	-0.0769001	-0.00174626
p-cresol glucuronide*	0.222417	-0.0740498	-0.0504945	-0.149773	-0.15474	0.310839	0.118974	0.264213
6-hydroxyindole sulfate	0.0503514	-0.0305509	0.0134163	-0.0685145	-0.129772	0.117333	0.0804404	0.115484
sphingomyelin (d18:1/20:0, d16:1/22:0)*	-0.0145374	0.0917118	-0.0181677	0.0522967	-0.0911722	0.0438738	0.145936	0.128051
sphingomyelin (d18:1/20:1, d18:2/20:0)*	0.00113314	0.0840872	-0.0252517	-0.0618362	-0.0459731	0.0845371	0.0615882	0.115729
sphingomyelin (d18:1/20:2, d18:2/20:1, d16:1/22:2)*	0.00315985	0.037729	0.00369417	-0.0274753	0.0805738	0.0172596	0.0506033	0.00397
behenoyl sphingomyelin (d18:1/22:0)*	-0.00516845	0.074235	-0.00277859	0.0336752	-0.0654222	0.0145458	0.146284	0.101123
sphingomyelin (d18:1/22:1, d18:2/22:0, d16:1/24:1)*	-0.0163572	0.0980372	-0.0177472	0.0635529	-0.0326615	0.0897183	0.110792	0.106858
sphingomyelin (d18:1/22:2, d18:2/22:1, d16:1/24:2)*	-0.00648015	0.033798	-0.0226605	0.00600146	0.0672763	0.0570333	0.0846386	0.0416113
lignoceroyl sphingomyelin (d18:1/24:0)	-0.0148794	0.0481939	0.00328995	0.0703908	-0.0202679	0.0411693	0.112534	0.0526466
sphingomyelin (d17:1/16:0, d18:1/15:0, d16:1/17:0)*	0.0328291	0.0225919	-0.0506928	0.0121074	0.00417415	0.108024	0.179028	0.129992
dopamine 3-O-sulfate	-0.0221963	0.0303117	0.0602364	-0.0231813	-0.0267351	-0.0131694	0.0157084	0.0701105
3-hydroxyhexanoate	-0.0521439	0.000392219	0.0243539	0.183739	0.112712	-0.153042	-0.0945392	-0.132945
3beta-hydroxy-5-cholestenoate	-0.0220269	-0.04189	0.0447074	0.0471567	0.0124106	-0.00265572	-0.0389528	-0.0748913
3-methoxycatechol sulfate (1)	-0.136023	0.135458	-0.0727434	0.0902398	0.0937883	-0.180724	0.0320801	-0.0308889
C-glycosyltryptophan	-0.0150371	0.0510913	0.0234002	0.122431	0.0569613	-0.0883487	0.0362432	0.0410404
arabitol/xylitol	0.0349136	0.0356903	-0.0987739	0.0920657	-0.0317166	-0.0933907	0.0220673	0.0878547
N-acetylglucosamine/N-acetylgalactosamine	0.0721807	0.0282462	0.0104604	0.164832	0.0367788	-0.0429204	-0.0259323	0.0167534
adipoylcarnitine (C6-DC)	-0.039201	0.0539599	0.0335195	0.12948	0.0632732	-0.106716	0.00619076	-0.0330477
glycochenodeoxycholate 3-sulfate	-0.169889	0.0134189	-0.0147166	0.0653526	0.0494295	-0.175417	-0.0346267	-0.131847
glycodeoxycholate 3-sulfate	0.0923878	-0.0651433	0.0689	-0.0970157	-0.0948699	0.175294	0.0342537	0.144685
1,2-dilinoleoyl-GPC (18:2/18:2)	0.0328923	-0.0303915	0.0205444	0.0403632	0.0519408	0.0527109	0.0819873	-0.00439718
1-stearoyl-2-oleoyl-GPC (18:0/18:1)	0.0126253	0.0123698	0.0302125	-0.012544	-0.10548	-0.0468976	0.011019	0.034498
1-palmitoyl-2-arachidonoyl-GPC (16:0/20:4n6)	-0.0107263	0.0942088	-0.0470702	0.0173039	-0.112574	-0.0174297	0.08297	0.126299
1-(1-enyl-stearoyl)-2-oleoyl-GPE (P-18:0/18:1)	0.0862517	-0.00462981	0.0179659	0.00920402	0.0864225	0.0513489	0.0378296	0.0125092
sphingomyelin (d18:1/17:0, d17:1/18:0, d19:1/16:0)	0.0198297	0.0170591	-0.0156027	-0.0736654	0.00603097	0.0917853	0.138699	0.127972
1-palmitoyl-2-stearoyl-GPC (16:0/18:0)	-0.0511876	0.00428102	-0.0193448	0.0296885	-0.00319401	0.0163775	0.106784	0.0563343
2-hydroxybutyrate/2-hydroxyisobutyrate	0.00472211	0.0015919	-0.0106431	0.0601503	0.0977626	-0.205712	-0.0512545	-0.0772246
2-methylcitrate/homocitrate	-0.0391144	-0.0605521	0.0665053	0.0106601	0.0938861	-0.031535	-0.0204408	-0.0347751
oleate/vaccenate (18:1)	-0.0322102	-0.029488	0.0225748	0.053669	0.103048	-0.166774	-0.0202052	-0.109672
1-palmitoleoylglycerol (16:1)*	-0.00614595	-0.0618911	0.118486	-0.0199276	-0.0199652	-0.0544825	0.00376689	-0.0452309
palmitoyl dihydrosphingomyelin (d18:0/16:0)*	0.0148905	0.00638341	-0.00469244	0.106983	0.0496953	0.0207618	0.136153	0.0243424
tricosanoyl sphingomyelin (d18:1/23:0)*	0.00260399	0.0616264	0.0241592	0.00546718	-0.015838	0.0679709	0.143445	0.0924732
sphingomyelin (d18:2/23:0, d18:1/23:1, d17:1/24:1)*	0.0239718	0.0464454	0.0391523	-0.0825641	0.0141626	0.17304	0.0741644	0.112525
sphingomyelin (d18:2/24:1, d18:1/24:2)*	-0.000321716	0.0402994	0.00656849	-0.0425685	0.0379001	0.105577	0.0638259	0.0751183
1-stearoyl-2-linoleoyl-GPE (18:0/18:2)*	0.0217291	-0.0367539	0.0479105	-0.0138411	-0.0263774	-0.0697969	0.0447337	0.000372344
1-stearoyl-2-arachidonoyl-GPE (18:0/20:4)	0.0206018	0.0168475	0.0406468	-0.0132922	-0.0687221	-0.0624585	0.0349117	0.0624272
1-stearoyl-2-linoleoyl-GPC (18:0/18:2)*	0.00606556	-0.0185364	0.0074275	0.0578553	-0.000522385	0.0233872	0.0360417	-0.0307927
1-palmitoyl-2-palmitoleoyl-GPC (16:0/16:1)*	-0.00446078	0.0502652	-0.00223562	-0.00159653	-0.101104	-0.0791355	-0.00123311	0.0411767
1-palmitoyl-2-arachidonoyl-GPE (16:0/20:4)*	0.0468912	-0.000613639	0.0269335	-0.035057	-0.0775984	-0.0688211	-0.00631641	0.0699581
1-palmitoyl-2-arachidonoyl-GPI (16:0/20:4)*	-0.0923405	0.0129777	0.0358964	0.0586383	-0.0199712	-0.112883	0.0552177	-0.0374934
1-stearoyl-2-linoleoyl-GPI (18:0/18:2)	-0.113683	0.016923	0.0220527	0.0822598	0.0869186	-0.113898	0.0265862	-0.116082
gamma-tocopherol/beta-tocopherol	-0.0595354	0.0244751	-0.0197289	0.153035	-0.0291735	-0.135621	0.0462355	-0.0582981
1-(1-enyl-stearoyl)-2-arachidonoyl-GPE (P-18:0/20:4)*	0.0519503	0.0469632	0.0309984	0.0078923	0.0324323	0.100077	0.0621868	0.0638945
1-(1-enyl-palmitoyl)-2-arachidonoyl-GPE (P-16:0/20:4)*	0.0140271	0.00948184	0.0351933	0.049123	0.0595032	0.0713355	0.0263654	-0.0103891
1-(1-enyl-palmitoyl)-2-oleoyl-GPE (P-16:0/18:1)*	0.0635402	-0.00591317	0.0297163	0.0379965	0.0967098	0.0712306	0.0359027	-0.0124077
1-(1-enyl-palmitoyl)-2-oleoyl-GPC (P-16:0/18:1)*	0.103564	-0.0269368	0.0291122	-0.028733	0.054142	0.171676	0.00822556	0.0453952
1-(1-enyl-palmitoyl)-2-linoleoyl-GPC (P-16:0/18:2)*	0.0766827	-0.0142267	0.0415578	-0.00939311	0.0759613	0.134103	0.0267687	0.00368138
1-(1-enyl-palmitoyl)-2-arachidonoyl-GPC (P-16:0/20:4)*	0.0427643	0.0680525	0.0315738	-0.00882019	-0.0129158	0.0848774	0.0645062	0.0905497
sphingomyelin (d18:1/21:0, d17:1/22:0, d16:1/23:0)*	0.0034779	0.0622027	0.00327044	-0.0147561	-0.0261795	0.131273	0.0941341	0.111647
behenoyl dihydrosphingomyelin (d18:0/22:0)*	-0.0442964	0.0437112	-0.00862806	0.0947206	-0.0133761	-0.115621	0.130267	0.00468924
sphingomyelin (d18:0/18:0, d19:0/17:0)*	-0.0389574	0.0614368	-0.0279666	0.00133176	-0.0129841	-0.120049	0.158562	0.061738
lactosyl-N-palmitoyl-sphingosine (d18:1/16:0)	-0.0770254	-0.0399712	-0.0927875	0.0247434	0.0741658	0.0367304	0.0496574	-0.035712
myristoyl dihydrosphingomyelin (d18:0/14:0)*	0.0351284	-0.0110093	-0.0371326	0.0804256	-0.0148059	0.0830966	0.140251	0.0983621
palmitoyl-linoleoyl-glycerol (16:0/18:2) [1]*	-0.0401221	0.0151197	0.00666666	0.0520804	0.0115108	-0.102849	0.0349597	-0.000408175
palmitoyl-linoleoyl-glycerol (16:0/18:2) [2]*	-0.0340692	0.0258107	-0.0289441	0.0314732	-0.00715842	-0.125748	0.0427838	0.0154224
1-palmitoyl-2-oleoyl-GPI (16:0/18:1)*	-0.117162	0.00734509	-0.0181323	0.0610895	-0.0227953	-0.133365	-0.0154609	-0.0695288
1-(1-enyl-palmitoyl)-2-linoleoyl-GPE (P-16:0/18:2)*	0.0548726	-0.0741503	0.0320647	0.0615488	0.121116	0.0937032	0.0348276	-0.0583725
1-linoleoyl-GPA (18:2)*	0.056935	-0.0283821	0.00343011	0.0164649	0.0640717	0.0364751	0.00186865	-0.0031189
1-linoleoyl-2-arachidonoyl-GPC (18:2/20:4n6)*	0.0408584	0.0826428	0.0305411	-0.00896035	-0.085354	0.0896906	0.129021	0.14325
1-(1-enyl-palmitoyl)-2-palmitoleoyl-GPC (P-16:0/16:1)*	0.0612153	0.00825462	0.0238258	0.00371586	0.0143962	0.0758088	-0.00134358	0.0175248
1-(1-enyl-palmitoyl)-2-palmitoyl-GPC (P-16:0/16:0)*	0.0297339	0.0110138	-0.0195904	0.0217807	0.00726136	0.0639871	0.0720358	0.0478994
1-(1-enyl-stearoyl)-2-linoleoyl-GPE (P-18:0/18:2)*	0.0691799	-0.0407442	0.0470572	0.0447227	0.100366	0.0681423	0.0573743	-0.0208875
thioproline	0.0473345	0.0325502	-0.0997413	-0.0471017	-0.13039	0.0792618	-0.0341715	0.100691
palmitoylcholine	-0.0456865	0.0900152	0.0236208	0.0124417	-0.124644	-0.037754	0.0436378	0.0605101
glycochenodeoxycholate glucuronide (1)	0.0608827	0.062845	0.045575	0.0462928	0.0122271	0.00160632	0.0293293	0.0537711
(S)-3-hydroxybutyrylcarnitine	-0.0165605	0.053815	-0.0323719	0.130062	0.0430953	-0.171342	-0.0821936	-0.0306644
glycosyl-N-palmitoyl-sphingosine (d18:1/16:0)	-0.0123948	-0.00594513	-0.0189867	0.116057	0.0164425	-0.0507383	0.111358	0.00399965
ascorbic acid 2-sulfate	0.021206	-0.0207672	0.0568356	0.0334658	-0.0176981	0.0188932	-0.0132539	0.0239594
oleoylcholine	-0.0275198	0.0853178	0.0415411	-0.00909834	-0.13661	-0.0208416	0.0129368	0.0574255
arachidonoylcholine	-0.0291716	0.101621	0.00917283	0.00903604	-0.134187	-0.0223595	0.0405101	0.0808561
docosahexaenoylcholine	-0.051494	0.0441251	0.058822	-0.0406536	-0.102386	-0.0144582	-0.0238513	0.0342934
dihomo-linolenoyl-choline	-0.0541096	0.0924736	0.043581	0.0186471	-0.149276	-0.0570337	0.00841128	0.0388401
1-linoleoyl-2-linolenoyl-GPC (18:2/18:3)*	0.0185765	0.0128881	0.0736688	-0.00651737	-0.00655919	0.089448	0.0480297	0.019901
hexadecadienoate (16:2n6)	-0.0416085	-0.0434073	0.0291655	0.0953376	0.127937	-0.159665	-0.0736754	-0.144519
pimeloylcarnitine/3-methyladipoylcarnitine (C7-DC)	-0.0270481	0.0155768	0.0912294	-0.0157285	0.00597033	0.0330929	0.0203407	0.0276957
2,3-dihydroxy-2-methylbutyrate	-0.0319325	0.0119617	-0.0269963	0.022398	0.0625534	-0.0769938	-0.108903	-0.0353143
2'-O-methylcytidine	0.0282911	0.0021553	-0.0156466	0.088699	0.054319	0.0133079	-0.013439	-0.0347347
2'-O-methyluridine	0.034523	-0.0299187	0.0145362	0.070192	0.105141	0.00432963	-0.00865211	-0.02246
gamma-glutamyl-alpha-lysine	0.0560076	0.00332308	0.0949366	-0.0127903	0.0167099	0.00516866	0.0587345	0.0473307
linoleoyl-arachidonoyl-glycerol (18:2/20:4) [1]*	-0.0534985	0.0567005	0.019722	0.0532659	-0.0898577	-0.112818	0.0467509	0.0235248
linoleoyl-linoleoyl-glycerol (18:2/18:2) [1]*	-0.074639	-0.0232312	0.0280581	0.068864	0.00396922	-0.0803286	0.0283934	-0.0519964
perfluorooctanesulfonate (PFOS)	0.0550145	0.00937691	0.050849	-0.0330204	-0.0337194	0.153164	0.0931735	0.124134
glycosyl ceramide (d18:2/24:1, d18:1/24:2)*	-0.0134999	0.00409433	-0.0039525	-0.0029447	0.0960314	0.0209345	-0.000235614	-0.0195069
stearoylcholine*	-0.0360578	0.106207	0.018019	0.0170431	-0.122079	-0.0216296	0.0252764	0.0539943
linoleoylcholine*	-0.0431918	0.0799722	0.0237517	0.0252634	-0.0906504	-0.0199085	0.0420267	0.0333259
sphingomyelin (d18:0/20:0, d16:0/22:0)*	0.0118476	0.0422935	-0.0137748	0.0261548	-0.0116169	-0.011428	0.141057	0.0731029
sphingomyelin (d18:1/19:0, d19:1/18:0)*	-0.00502823	0.0698461	-0.0125361	-0.0339504	-0.0478831	0.0826721	0.149179	0.146872
sphingomyelin (d18:2/18:1)*	-0.0277134	0.0468872	-0.027904	-0.0669333	-0.002785	0.0388584	0.0891874	0.0690073
sphingomyelin (d18:2/24:2)*	-0.00979728	0.00216663	0.000282066	-0.024487	0.10104	0.0810607	0.0290261	0.00686368
sphingomyelin (d18:2/21:0, d16:2/23:0)*	-0.0183153	0.0622682	-0.0145659	-0.0313924	-0.0274465	0.100489	0.0920539	0.116116
sphingomyelin (d18:2/23:1)*	-0.00310236	0.0248375	-0.000263561	-0.0772578	0.062071	0.11782	0.0888249	0.0891484
sphingomyelin (d17:2/16:0, d18:2/15:0)*	-0.0221936	0.0513387	-0.0286501	0.0447502	-0.0373512	0.0647493	0.0965113	0.0972634
N,N,N-trimethyl-5-aminovalerate	0.0374001	-0.0516299	-0.0704552	0.130105	-0.00634069	-0.0627013	0.0372417	0.00351614
carotene diol (1)	0.0684319	-0.11993	0.172495	-0.086456	0.153226	0.150775	0.0039783	-0.0504048
cortolone glucuronide (1)	0.0302709	0.0337619	-0.0322394	0.072153	-0.0873917	-0.0629394	0.0416217	0.0606645
(N(1) + N(8))-acetylspermidine	-0.00193749	-0.0435542	0.0634734	0.124275	0.137802	-0.0275431	-0.0109919	-0.106389
5-dodecenoylcarnitine (C12:1)	-0.0580281	0.0338571	-0.078959	0.0354744	-0.0270399	-0.0631966	-0.0207745	0.00712122
hydroxy-CMPF*	-0.0336814	-0.0140492	0.116936	-0.0258759	0.0405441	0.0767421	-0.0339205	-0.04118
3-hydroxyoleate*	-0.0295064	-0.0617058	0.0806656	0.114524	0.0352374	-0.128452	-0.0414659	-0.131068
dodecenedioate (C12:1-DC)*	0.0264543	0.0166936	0.0759826	0.0698416	0.0770808	-0.0951924	-0.0569545	-0.0619604
hexadecenedioate (C16:1-DC)*	0.119642	-0.00746393	0.100714	0.141544	0.084504	-0.0574153	-0.0471126	-0.0689843
octadecenedioate (C18:1-DC)	0.066563	-0.0995904	0.0877377	0.0768827	0.1989	-0.0628929	-0.155043	-0.151482
octadecadienedioate (C18:2-DC)*	0.0636416	-0.0970046	0.163879	0.0503899	0.137705	0.00961555	-0.0971437	-0.109467
3-carboxy-4-methyl-5-pentyl-2-furanpropionate (3-CMPFP)**	0.0440201	-0.042655	0.0430129	0.0176962	0.0445868	0.1142	-0.00262446	0.027331
3-hydroxystachydrine*	0.00864083	-0.0442284	0.0790693	-0.00148132	-0.0102822	-0.0149232	-0.0212437	-0.024651
N-acetyl-2-aminooctanoate*	0.0506182	-0.0092663	0.0281065	0.165851	0.0528429	-0.0244988	-0.128061	-0.0868138
hydroxyasparagine**	0.0653106	0.0220322	-0.0553749	0.0828461	-0.011349	-0.0770776	-0.00940334	0.0924096
perfluorooctanoate (PFOA)	0.0492975	0.0492202	0.0690948	0.00994579	-0.0707451	0.102556	0.0970274	0.136489
3-hydroxybutyroylglycine**	-0.0172974	0.118348	-0.0704421	0.0737156	-0.106076	-0.0324231	0.00408162	0.127781
glyco-beta-muricholate**	0.0394513	-0.030977	0.0712244	-0.0603712	0.034179	0.138	0.0352891	0.0173591
N,N,N-trimethyl-alanylproline betaine (TMAP)	0.106696	-0.00786806	0.0865705	0.0770195	0.037114	0.0684466	-0.0235978	0.0610006
3-formylindole	0.0707325	0.0010409	0.0290328	0.0533485	-0.0436138	0.0508094	0.112397	0.100549
gamma-glutamylcitrulline*	0.00416032	0.00480604	0.0295442	0.0199859	0.0637973	0.0532842	0.0456507	0.0197338
glycine conjugate of C10H14O2 (1)*	0.0138985	0.108937	0.0480001	0.0818023	-0.132855	-0.00978096	0.0336254	0.0986208
glutamine conjugate of C7H12O2*	-0.0605296	0.055728	-0.0386941	0.0927831	0.0162832	-0.13909	-0.0664115	-0.0289293
glutamine conjugate of C6H10O2 (1)*	-0.0703504	0.0581079	-0.0180952	0.115488	0.0297859	-0.144804	-0.0437619	-0.0269912
glutamine conjugate of C6H10O2 (2)*	-0.0670834	0.0783245	-0.0553411	0.111925	0.010947	-0.161537	-0.0709795	-0.0283883
sphingomyelin (d17:1/14:0, d16:1/15:0)*	-0.000622653	-0.000757034	-0.0139214	0.0333158	-0.0436269	0.142316	0.0673694	0.0883831
tetradecadienoate (14:2)*	-0.101847	-0.0187195	0.00949838	0.146962	0.132262	-0.153491	-0.0523125	-0.178383
N-carbamoylvaline	-0.0168935	-0.00420156	-0.0243813	-0.00172915	-0.0392182	0.00733015	-0.0206099	0.0824538
3-amino-2-piperidone	-0.0256357	0.0800659	-0.03891	0.0274347	-0.00105348	-0.0134795	0.0379253	0.0924908
N,N-dimethylalanine	0.0884862	0.04376	0.0422442	-0.00399378	-0.019226	0.119112	0.110229	0.118093
3-indoleglyoxylic acid	0.0173448	-0.0533207	0.0191566	0.0193515	-0.0212615	0.129545	0.053099	0.082904
ethyl beta-glucopyranoside	-0.00552941	-0.0166792	0.0965061	0.00880704	-0.0602463	-0.0276479	0.0179717	0.00841294
ascorbic acid 3-sulfate*	0.0275584	-0.0306543	0.124324	0.015123	-0.0725732	0.0456971	-0.0141865	0.0706351
6-bromotryptophan	0.00493885	0.0244516	0.0728372	0.0555963	0.0484237	0.0636423	-0.0161469	-0.0201469
delta-CEHC	0.0300243	-0.00267958	-0.0188477	0.0596594	-0.0137833	0.0358053	-0.00368666	0.0088362
N6,N6-dimethyllysine	0.0834331	-0.058572	0.0954324	0.0388379	0.0929111	-0.000852531	-0.0982219	-0.0671533
1-carboxyethylphenylalanine	-0.0397608	0.0268585	-0.0413111	0.0728292	0.0645024	-0.165413	0.00739351	-0.00925495
1-carboxyethylvaline	0.00223639	0.00464367	-0.0248734	0.0488365	-0.0319306	-0.0997243	0.0622491	0.0787088
1-carboxyethylleucine	-0.0138454	0.0299329	-0.0648667	0.0362046	-0.0064671	-0.126558	0.0404997	0.0646888
dodecadienoate (12:2)*	-0.0915045	0.0573518	-0.0248153	0.131744	0.105467	-0.132528	-0.0565423	-0.117206
indoleacetoylcarnitine*	0.151984	-0.134535	0.0741429	-0.116824	0.00712839	0.204872	0.0934072	0.0858909
N-acetyl-isoputreanine	-0.00210069	-0.0486415	0.129446	0.0480753	0.0354559	0.0252797	-0.0653348	-0.103551
2-naphthol sulfate	-0.0770476	0.0221752	0.0644303	0.0747559	0.0236415	-0.0260679	0.00825341	-0.0700767
4-ethylcatechol sulfate	0.246137	-0.188682	0.0998367	-0.169108	0.00227789	0.390974	0.110298	0.175852
11beta-hydroxyandrosterone glucuronide	0.0368787	-0.0157266	-0.0402136	0.0321901	0.0126017	0.0754057	0.0907258	0.0857235
N2-acetyl,N6,N6-dimethyllysine	0.0549947	-0.012693	0.104586	-0.0563336	0.0147191	-0.0324283	-0.0506005	0.00182439
N2-acetyl,N6-methyllysine	0.0307055	-0.017062	0.0808061	-0.0647006	0.00863644	-0.0100498	-0.0758261	-0.00605794
deoxycholic acid glucuronide	-0.107528	0.0832546	-0.0282071	0.137578	0.0748697	-0.183439	-0.0670362	-0.118074
4-allylcatechol sulfate	0.00495903	-0.130475	0.126003	-0.0458376	0.123791	0.0999049	-0.00959955	-0.0558755
lithocholate sulfate (1)	0.332229	-0.275261	0.10339	-0.146307	-0.04989	0.384109	-0.00567541	0.152543
3-hydroxyhexanoylcarnitine (1)	-0.0402973	0.0557089	-0.0429653	0.13283	0.0549921	-0.156345	-0.10397	-0.0391683
2-ketocaprylate	0.0362385	-0.0114471	0.0715183	0.153264	0.0149268	0.0347359	-0.0395063	-0.0662808
2,6-dihydroxybenzoic acid	0.0762786	-0.117695	0.0586003	0.0075514	0.0683647	0.0150339	-0.08778	-0.0632733
2,3-dihydroxy-5-methylthio-4-pentenoate (DMTPA)*	0.0142389	0.00690899	0.0783619	0.149173	0.0293454	-0.0952061	0.0081993	0.00853608
Fibrinopeptide A (2-15)**	-0.0385722	0.0161218	0.0194242	0.0271483	0.0993386	-0.0356723	-0.0088929	-0.0355264
Fibrinopeptide B (1-13)**	-0.0208079	0.0394131	-0.0174681	0.0523499	0.0115498	-0.0675378	0.0534032	0.0365215
Fibrinopeptide B (1-12)**	-0.0116909	-0.033121	-0.0551461	-0.073708	0.0064417	0.0833129	0.0117946	0.0469096
Fibrinopeptide B (1-11)**	-0.047791	-0.0146687	-0.0603617	-0.00500364	0.0410718	0.0262246	-0.00659928	-0.0115033
Fibrinopeptide B (1-9)**	-0.0123614	-0.0662075	0.0663027	0.0592197	0.0121733	-0.0793157	0.102831	-0.0231936
hydroxypalmitoyl sphingomyelin (d18:1/16:0(OH))**	0.0268209	-0.0257006	0.00691385	0.0242811	0.0558698	0.0867477	0.00414368	-0.00869737
tetradecadienedioate (C14:2-DC)*	0.00356251	0.0322952	0.0232635	0.00849814	0.065003	-0.0695071	-0.0763544	-0.0280577
pregnenetriol sulfate*	-0.0189243	-0.0212401	0.00581045	0.031202	0.0576953	-0.0598049	-0.0667882	-0.0974325
pregnenetriol disulfate*	-0.0390677	-0.0591777	0.0426563	0.0200097	0.038644	-0.0606296	-0.0436519	-0.0732772
eicosenedioate (C20:1-DC)*	0.0730826	-0.0500706	0.11295	0.0711271	0.0293437	0.0675464	0.0463611	-0.0485623
hydroxy-N6,N6,N6-trimethyllysine*	0.142503	-0.0365409	-0.00339827	0.0462837	-0.0519022	0.135295	0.0136054	0.142861
succinoyltaurine	0.0627844	-0.0624379	-0.0661782	-0.0732349	-0.113827	0.049292	0.0148912	0.127581
3,5-dichloro-2,6-dihydroxybenzoic acid	0.116809	0.0316841	-0.017764	0.0514171	0.0295425	0.0456237	0.0290694	0.0692035
metabolonic lactone sulfate	0.00857849	-0.0253206	0.0584726	0.0219004	-0.000932284	-0.0549291	-0.0479461	-0.0549278
2-hydroxy-4-(methylthio)butanoic acid	0.00795287	-0.053307	0.00238505	0.109089	0.0693076	-0.162047	-0.0443126	-0.0874917
branched chain 14:0 dicarboxylic acid**	0.161975	-0.185403	0.184548	-0.144609	0.0694106	0.188255	-0.0445044	0.00245731
pentose acid*	0.0762154	-0.0123856	0.0781816	-0.0463886	-0.0604134	0.11442	-0.0287922	0.0716396
1-methyl-5-imidazolelactate	0.0502367	-0.0440642	0.155839	-0.0263222	0.00354161	0.0599495	-0.019753	0.0461395
(2 or 3)-decenoate (10:1n7 or n8)	-0.0404656	0.0377426	0.00674002	0.0539064	0.108709	-0.122232	-0.0832249	-0.104719
S-carboxyethylcysteine	-0.0182232	0.0296632	0.0155425	0.0271207	-0.0145605	-0.0372973	0.0426626	0.0197382
branched-chain, straight-chain, or cyclopropyl 10:1 fatty acid (1)*	-0.0423871	-0.0118443	-0.0506926	0.124422	0.0734478	-0.0668346	0.00169638	-0.089874
3-bromo-5-chloro-2,6-dihydroxybenzoic acid*	0.133237	0.0288479	-0.00643367	0.00281483	0.0408772	0.0130609	0.0242733	0.0603452
branched-chain, straight-chain, or cyclopropyl 12:1 fatty acid*	-0.0652714	0.0207242	0.00221751	0.0533346	0.119948	-0.13907	-0.0560198	-0.110181
decadienedioic acid (C10:2-DC)**	-0.00521046	0.113916	0.0255848	-0.0303268	-0.042645	-0.0529333	-0.0207734	0.0603952
deoxycholic acid 12-sulfate*	0.16545	-0.0238456	0.0730821	-0.0247612	-0.118739	0.164357	-0.010922	0.160312
cis-3,4-methyleneheptanoate	-0.0353676	0.0978751	0.0011968	0.14863	0.00618128	-0.0877668	-0.0117797	-0.0523894
N-acetyl-2-aminoadipate	0.0590448	0.0614028	-0.00544874	-0.00735627	-0.0241852	-0.0380347	-0.0221656	0.0397865
4-chlorobenzoic acid	-0.0578849	0.0105011	0.0732792	0.0462161	-0.0276363	0.04424	-0.0421724	-0.0450029
2,4-di-tert-butylphenol	-0.0412351	-0.00947195	0.0448449	0.00823588	-0.010091	-0.0110211	0.0136265	-0.00530618
3-hydroxyoctanoylcarnitine (1)	0.00975828	0.00302906	0.0236136	0.037998	0.0919444	-0.0597365	-0.0285818	-0.0326038
3-hydroxyoctanoylcarnitine (2)	0.0179356	-0.0323116	0.0265099	0.0350796	0.0878344	-0.068891	-0.0341393	-0.042497
cis-3,4-methyleneheptanoylglycine	-0.0211014	0.066167	-0.00499542	0.141398	-0.0675629	-0.010406	0.0563866	0.0550351
bilirubin degradation product, C16H18N2O5 (1)**	0.0496057	-0.0209234	0.0320622	0.033952	0.0182627	0.0590754	0.00599746	0.0108426
bilirubin degradation product, C16H18N2O5 (2)**	0.0214213	-0.0034359	0.0391292	0.0523819	0.0218645	0.047367	0.00740088	-0.00674583
bilirubin degradation product, C17H18N2O4 (1)**	0.0331225	-0.0463444	-0.00188021	-0.00327063	-0.0470906	0.0790642	-0.0252302	0.0159058
bilirubin degradation product, C17H18N2O4 (2)**	0.0355436	-0.0360472	0.00826944	-0.0124775	-0.0350306	0.08057	-0.0102998	0.0252564
bilirubin degradation product, C17H18N2O4 (3)**	0.0348335	-0.0287964	-0.00412246	-0.0164222	-0.0305766	0.0636986	-0.0110269	0.0223454
bilirubin degradation product, C17H20N2O5 (1)**	0.0158903	-0.0114487	0.0548296	0.0210788	0.027169	0.0395059	-0.00336831	-0.0204066
bilirubin degradation product, C17H20N2O5 (2)**	0.0145881	-0.0112176	0.0510475	0.0266942	0.0181703	0.0447544	-0.00199079	-0.0164146
tetrahydrocortisol glucuronide	-0.0301487	-0.0365857	-0.0547294	0.0593706	-0.0061486	-0.063183	0.0180499	0.0209355
bilirubin degradation product, C16H18N2O5 (3)**	0.0170813	-0.0349793	0.0334724	0.0588052	0.0149101	0.0328702	-0.0302917	-0.0349547
bilirubin degradation product, C16H18N2O5 (4)**	0.0214278	-0.0136028	0.0299646	0.0463299	0.00831149	0.0476968	-0.0134138	-0.00651574
N,N-dimethyl-pro-pro	0.107611	0.0296019	0.0217837	0.0866273	-0.00123358	-0.0232331	0.00587731	0.0837864
oxindolylalanine	0.0542009	0.0221233	0.0310287	0.0208805	-0.0622699	0.0836289	-0.0593002	0.0661447
tetrahydrocortisone glucuronide (5)	0.0208009	-0.0432709	-0.0483322	0.057136	0.046965	-0.0429913	-0.0266149	-0.0123019
perfluorohexanesulfonate (PFHxS)	-0.0167951	0.0275371	-0.0123347	-0.0549156	-0.0487433	0.0913265	0.150935	0.134594
FDR-q values
	Acetobacter sp. 46_36	Clostridium sp. CAG:299	Clostridium sp. CAG:307_30_263	Dialister sp. CAG:588	Haemophilus parainfluenzae	Oxalobacter formigenes	Parabacteroides merdae CAG:48	GDM-related microbiome score
S-1-pyrroline-5-carboxylate	0.985285	0.939839	0.805559	0.907908	0.407068	0.824181	0.856817	0.939868
1-methylnicotinamide	0.907159	0.669001	0.437716	0.979286	0.866478	0.889634	0.735616	0.709318
alpha-ketoglutarate	0.925874	0.850797	0.916821	0.00702743	0.959566	0.0361506	0.901603	0.0217522
kynurenate	0.735616	0.644313	0.907159	0.50873	0.532017	0.691111	0.613424	0.957188
3-hydroxyisobutyrate	0.666618	0.869252	0.767734	0.81643	0.892272	0.471381	0.202436	0.727723
3-hydroxy-3-methylglutarate	0.739701	0.836758	0.648723	0.347329	0.955336	0.371744	0.739701	0.829067
cholate	0.994417	0.330365	0.708094	0.611317	0.00841911	0.248466	0.719558	7.65836e-05
5,6-dihydrothymine	0.900595	0.976564	0.900595	0.169262	0.761458	0.240734	0.922458	0.164443
hypoxanthine	0.739701	0.643654	0.752859	0.97424	0.878489	0.941279	0.971285	0.358349
9,10-DiHOME	0.84639	0.0854688	0.908755	0.919071	0.197068	0.97424	0.844273	0.0278924
linoleate (18:2n6)	0.878263	0.828459	0.934007	0.661101	0.232496	0.0549397	0.997817	0.0220224
laurate (12:0)	0.38287	0.828459	0.627248	0.141722	0.901249	0.869131	0.963294	0.79287
quinolinate	0.862836	0.584339	0.377912	0.334773	0.0964977	0.866478	0.900595	0.144412
N6,N6,N6-trimethyllysine	0.57555	0.654995	0.85732	0.805559	0.866393	0.603065	0.857087	0.692934
N-acetylputrescine	0.981731	0.965179	0.902168	0.419021	0.903023	0.309814	0.9305	0.677308
N-formylmethionine	0.724468	0.746754	0.391045	0.335681	0.335944	0.89909	0.657561	0.534119
5-methylthioadenosine (MTA)	0.889634	0.604216	0.70247	0.0789204	0.890259	0.230595	0.82051	0.683077
arachidonate (20:4n6)	0.844273	0.729536	0.603338	0.857087	0.732809	0.72991	0.911814	0.360497
arginine	0.935623	0.981646	0.955336	0.980672	0.892405	0.804818	0.560044	0.450257
aspartate	0.995497	0.300766	0.543448	0.97424	0.353361	0.731554	0.919071	0.0778225
3-(4-hydroxyphenyl)lactate	0.907159	0.857087	0.83569	0.010611	0.237058	0.0118856	0.497437	0.00866983
phenylpyruvate	0.91218	0.847411	0.946218	0.792248	0.49949	0.917507	0.935623	0.253698
biliverdin	0.953172	0.85732	0.773272	0.691364	0.957263	0.792248	0.469627	0.419372
3-hydroxybutyrate (BHBA)	0.905723	0.728809	0.973146	0.719478	0.221008	0.389138	0.803314	0.107892
cholesterol	0.97424	0.907751	0.828459	0.985285	0.347406	0.803314	0.232967	0.0149918
choline phosphate	0.977616	0.601339	0.691204	0.925971	0.994864	0.994417	0.705278	0.924278
cortisone	0.929924	0.521619	0.946218	0.869252	0.659655	0.818344	0.648451	0.163683
creatinine	0.92641	0.902743	0.987366	0.833412	0.787964	0.476223	0.845873	0.0507381
cystine	0.803314	0.959247	0.282691	0.722815	0.965179	0.622508	0.325151	0.438893
deoxycholate	0.134477	0.925874	0.563389	0.844492	0.374439	0.068306	0.736408	0.00372935
cystathionine	0.994417	0.973146	0.803314	0.903086	0.764744	0.838364	0.74175	0.752521
fumarate	0.916788	0.724897	0.875441	0.2869	0.148706	0.0684258	0.722874	0.0478091
gamma-glutamylglutamate	0.835935	0.78671	0.522308	0.446764	0.670124	0.719549	0.955336	0.41311
gluconate	0.360308	0.427551	0.559275	0.845873	0.928718	0.854655	0.916788	0.151499
glutarate (C5-DC)	0.125879	0.410537	0.728809	0.131786	0.96156	0.00116871	0.940397	0.187772
glycine	0.777924	0.850215	0.943627	0.651353	0.889634	0.0435406	0.521619	0.0263799
glycocholate	0.622083	0.46581	0.994417	0.959247	0.50873	0.062542	0.923891	0.601261
guanidinoacetate	0.882167	0.994864	0.672501	0.821736	0.838248	0.362731	0.295193	0.351543
histidine	0.973146	0.994417	0.844273	0.827633	0.928039	0.170358	0.916821	0.908317
cortisol	0.650136	0.495374	0.866478	0.92129	0.615819	0.69101	0.719549	0.955796
hypotaurine	0.935623	0.995873	0.803314	0.970816	0.96156	0.925971	0.837113	0.992603
myo-inositol	0.705278	0.974553	0.826234	0.713681	0.680545	0.908561	0.947969	0.989358
isoleucine	0.577438	0.994417	0.96083	0.997817	0.9333	0.82206	0.719478	0.160402
2-aminoadipate	0.786258	0.893887	0.363442	0.925181	0.642165	0.994417	0.895355	0.432772
citrulline	0.73811	0.87616	0.973146	0.935623	0.972269	0.648451	0.472065	0.0506131
leucine	0.497957	0.949373	0.924461	0.973146	0.946101	0.935623	0.896192	0.201467
lysine	0.971285	0.953817	0.758318	0.994864	0.91218	0.994417	0.90466	0.81165
malate	0.719549	0.887261	0.997817	0.595261	0.805559	0.0405307	0.920289	0.137696
methionine	0.854394	0.96248	0.672501	0.235757	0.66806	0.900595	0.95235	0.0634772
palmitate (16:0)	0.894202	0.967697	0.997817	0.824951	0.603065	0.0379239	0.935623	0.172751
nicotinamide	0.916788	0.734676	0.766981	0.89664	0.391045	0.725117	0.611746	0.214276
stearate (18:0)	0.975476	0.736167	0.888268	0.801623	0.684951	0.103506	0.979548	0.154723
ornithine	0.828031	0.900595	0.363442	0.889634	0.637082	0.994864	0.850215	0.926994
orotate	0.817274	0.96248	0.894202	0.709696	0.38287	0.706455	0.710405	0.386346
palmitoleate (16:1n7)	0.777466	0.994417	0.894202	0.71139	0.344427	0.0283784	0.916859	0.0182652
phenylalanine	0.939202	0.980206	0.817474	0.705278	0.189636	0.235338	0.941279	0.0950374
phosphate	0.837113	0.920289	0.817198	0.56065	0.953131	0.913335	0.994417	0.913591
proline	0.911814	0.985285	0.959566	0.728809	0.91984	0.900595	0.434831	0.914279
lactate	0.526638	0.713951	0.691111	0.510794	0.917507	0.00818572	0.648451	0.886415
retinol (Vitamin A)	0.705278	0.891136	0.792248	0.975828	0.622508	0.917507	0.659	0.00715537
salicylate	0.521619	0.57674	0.985003	0.908755	0.973146	0.0854688	0.927897	0.512859
serine	0.754966	0.705278	0.329086	0.389578	0.195249	0.25138	0.985285	0.0928468
taurine	0.959566	0.908755	0.328763	0.955336	0.996908	0.866393	0.854037	0.776551
myristate (14:0)	0.837113	0.987401	0.979548	0.594067	0.624941	0.132544	0.987366	0.18231
urea	0.24474	0.872975	0.425295	0.994417	0.91218	0.389578	0.891805	0.0800356
uridine	0.763922	0.852468	0.590666	0.887261	0.975828	0.994864	0.873237	0.248763
trans-urocanate	0.962806	0.920289	0.731554	0.486146	0.743409	0.588752	0.28187	0.0346584
glutamate	0.84939	0.865163	0.719478	0.411415	0.792248	0.280106	0.994417	0.251534
glutamine	0.792248	0.751704	0.973355	0.40229	0.873237	0.871778	0.532017	0.721177
threonine	0.828459	0.708094	0.878004	0.532017	0.889634	0.941279	0.50873	0.836413
tryptophan	0.994417	0.975203	0.994864	0.69029	0.574233	0.84639	0.665244	0.215637
valine	0.666618	0.973146	0.9297	0.543448	0.973146	0.766981	0.935623	0.751731
glucose	0.563389	0.889634	0.574233	0.828459	0.929228	0.495374	0.995271	0.493637
betaine	0.976822	0.801969	0.990226	0.627248	0.764224	0.839624	0.965659	0.433932
cysteine	0.81176	0.730625	0.684191	0.912168	0.670124	0.965179	0.908755	0.126235
mannose	0.579533	0.657561	0.45571	0.857087	0.87455	0.603442	0.943627	0.911716
dimethylglycine	0.908755	0.828459	0.749941	0.959123	0.222799	0.398802	0.792248	0.12652
alanine	0.735616	0.803314	0.975828	0.323257	0.919071	0.3948	0.561032	0.704073
tyrosine	0.981955	0.888268	0.973355	0.123016	0.619351	0.252943	0.994864	0.0438775
pseudouridine	0.891504	0.846115	0.975828	0.556481	0.871651	0.710405	0.917507	0.505744
pyruvate	0.79632	0.881851	0.375636	0.411967	0.933433	0.0415514	0.743409	0.908006
uracil	0.908755	0.753027	0.666618	0.559275	0.687222	0.360308	0.793465	0.126073
caffeine	0.726452	0.793894	0.955336	0.988039	0.907832	0.291036	0.917507	0.949681
fructose	0.330256	0.933062	0.955336	0.975828	0.857087	0.672203	0.981646	0.480944
adenine	0.85377	0.9297	0.946015	0.381457	0.854655	0.905723	0.992906	0.43842
caprate (10:0)	0.755766	0.94263	0.866393	0.197068	0.657067	0.683974	0.936624	0.336927
margarate (17:0)	0.994864	0.688545	0.844273	0.965179	0.506993	0.329858	0.994864	0.21418
nonadecanoate (19:0)	0.997881	0.713951	0.539609	0.917507	0.343173	0.493862	0.994417	0.059599
arachidate (20:0)	0.935559	0.182981	0.620065	0.987085	0.752779	0.565398	0.988396	0.133107
asparagine	0.687503	0.985285	0.603338	0.734821	0.878263	0.694275	0.672501	0.993874
dihydroorotate	0.70003	0.820083	0.739701	0.841982	0.373465	0.753027	0.752779	0.723809
caprylate (8:0)	0.661101	0.946132	0.946101	0.114175	0.642165	0.335681	0.987806	0.106951
pentadecanoate (15:0)	0.739701	0.856817	0.827633	0.818738	0.532017	0.232809	0.91218	0.125093
trans-4-hydroxyproline	0.473178	0.971226	0.999473	0.994417	0.943627	0.800031	0.979548	0.273796
allantoin	0.806668	0.955336	0.925874	0.421588	0.705014	0.520228	0.38287	0.603346
xanthine	0.917507	0.934369	0.451887	0.231692	0.725963	0.402862	0.853018	0.0916711
5-oxoproline	0.939711	0.895355	0.752385	0.623942	0.162438	0.973146	0.746836	0.0745346
picolinate	0.222799	0.534138	0.672501	0.941279	0.828031	0.438274	0.919071	0.926203
sarcosine	0.639042	0.87293	0.889634	0.719478	0.740268	0.875958	0.925874	0.476158
pantothenate	0.856817	0.97424	0.857087	0.462406	0.872135	0.903934	0.414729	0.458058
pipecolate	0.887261	0.421588	0.857087	0.624941	0.0597637	0.943552	0.82051	0.113932
glycerate	0.981515	0.341678	0.44538	0.232481	0.170358	0.959247	0.0286647	0.0011804
3-ureidopropionate	0.141722	0.346752	0.592121	0.98406	0.309814	0.81643	0.657561	0.147373
N-acetylleucine	0.959907	0.889634	0.860247	0.603442	0.528976	0.353361	0.925953	0.247333
N-acetylmethionine	0.953817	0.615819	0.301143	0.469627	0.419021	0.852468	0.895355	0.580275
N-acetylvaline	0.656427	0.60164	0.521619	0.670124	0.390147	0.933439	0.946218	0.884964
erucate (22:1n9)	0.902743	0.669811	0.606596	0.857087	0.777466	0.117696	0.994864	0.111128
bilirubin (Z,Z)	0.795979	0.846413	0.377803	0.892272	0.81643	0.81643	0.888268	0.480584
thyroxine	0.92129	0.965179	0.888268	0.888268	0.714129	0.521619	0.908755	0.99261
gamma-glutamyltyrosine	0.713681	0.965914	0.331839	0.151351	0.261116	0.234724	0.925874	0.0433862
alpha-tocopherol	0.925874	0.887233	0.872135	0.664021	0.995271	0.977802	0.186068	0.245571
N-acetylalanine	0.389138	0.950926	0.855153	0.263186	0.733888	0.817959	0.994864	0.440758
vanillylmandelate (VMA)	0.719478	0.719478	0.821736	0.733888	0.736167	0.925181	0.666618	0.0621481
4-acetamidobutanoate	0.853107	0.828459	0.946101	0.908755	0.81643	0.916788	0.985285	0.642518
3-aminoisobutyrate	0.965179	0.530406	0.743409	0.955053	0.197068	0.891504	0.920289	0.613696
citrate	0.959566	0.798802	0.933773	0.926352	0.902743	0.670992	0.888383	0.952651
2-aminobutyrate	0.729536	0.905277	0.550593	0.85732	0.250529	0.964378	0.994864	0.363054
urate	0.994417	0.814625	0.924602	0.595261	0.908755	0.722874	0.850215	0.945757
ursodeoxycholate	0.00143822	1.34628e-05	0.554532	1.07312e-05	0.878489	4.81529e-09	0.902743	0.0546125
oleoyl ethanolamide	0.925971	0.764224	0.889634	0.837113	0.728809	0.2869	0.878332	0.102868
gamma-glutamylglutamine	0.995873	0.895429	0.92641	0.34518	0.84939	0.854037	0.731079	0.852669
4-hydroxyphenylpyruvate	0.830724	0.887261	0.794405	0.170358	0.965179	0.664626	0.860406	0.258023
butyrate/isobutyrate (4:0)	0.792248	0.405954	0.117971	0.221008	0.0597637	0.615819	0.634474	0.00951456
N-acetylneuraminate	0.955336	0.543448	0.819297	0.734676	0.903727	0.523392	0.619351	0.0596421
creatine	0.925971	0.914366	0.376049	0.75199	0.917419	0.601339	0.729213	0.274585
dihomo-linoleate (20:2n6)	0.946101	0.753027	0.852468	0.731079	0.148804	0.0503773	0.878489	0.0106582
gamma-glutamylhistidine	0.672203	0.905723	0.483863	0.919071	0.920289	0.278514	0.514252	0.394824
2-hydroxystearate	0.87455	0.763223	0.764224	0.773272	0.803314	0.953817	0.889634	0.463856
N1-methyladenosine	0.659655	0.955336	0.802959	0.230971	0.495034	0.582911	0.888268	0.798767
glycerol	0.610962	0.769659	0.900595	0.38287	0.805559	0.0379239	0.925874	0.176268
choline	0.97424	0.650545	0.889634	0.543003	0.651353	0.176632	0.71139	0.189544
gamma-glutamylleucine	0.739325	0.876941	0.624399	0.803314	0.820484	0.908561	0.955336	0.358747
3-methoxytyrosine	0.965179	0.857087	0.955336	0.178213	0.24641	0.999728	0.555188	0.598438
beta-hydroxyisovalerate	0.828459	0.81761	0.850215	0.599492	0.925874	0.521619	0.887261	0.700768
palmitoyl ethanolamide	0.994864	0.962836	0.773272	0.510794	0.968207	0.611317	0.736408	0.812785
N-palmitoyl-sphingosine (d18:1/16:0)	0.980672	0.934007	0.878489	0.311036	0.705278	0.828904	0.611746	0.929959
1-palmitoyl-2-oleoyl-GPE (16:0/18:1)	0.615819	0.958536	0.892272	0.786991	0.410381	0.743447	0.862836	0.117732
1-palmitoyl-2-linoleoyl-GPI (16:0/18:2)	0.0204263	0.948718	0.88609	0.154688	0.900595	0.0117895	0.917507	0.0180004
1-palmitoyl-2-linoleoyl-GPC (16:0/18:2)	0.990226	0.934369	0.743447	0.687985	0.897382	0.994864	0.69101	0.880815
stearoyl sphingomyelin (d18:1/18:0)	0.892272	0.421588	0.92129	0.793465	0.733902	0.955336	0.176632	0.0204896
1-palmitoyl-2-oleoyl-GPC (16:0/18:1)	0.973146	0.859913	0.946132	0.924461	0.0810443	0.920289	0.891079	0.0734965
glycochenodeoxycholate	0.0646027	0.162618	0.866095	0.495374	0.310016	0.00269373	0.985285	0.0580873
taurochenodeoxycholate	0.606596	0.2869	0.935623	0.99435	0.178213	0.0499262	0.997817	0.372359
2-hydroxyhippurate (salicylurate)	0.615498	0.705014	0.908755	0.763582	0.965179	0.195249	0.943627	0.332016
azelate (C9-DC)	0.995271	0.866393	0.688545	0.563389	0.778678	0.749941	0.289423	0.0343871
eicosapentaenoate (EPA; 20:5n3)	0.9297	0.892272	0.668332	0.962806	0.908755	0.803314	0.857087	0.709764
ethylmalonate	0.9381	0.897382	0.471714	0.419021	0.959566	0.975566	0.577438	0.868687
carnitine	0.900595	0.71506	0.854655	0.719549	0.994417	0.784658	0.773272	0.468616
benzoate	0.837113	0.821736	0.805559	0.9297	0.944065	0.889484	0.633309	0.102349
3-phenylpropionate (hydrocinnamate)	0.000714926	2.23515e-07	0.0175645	0.0390158	0.129334	4.87365e-11	0.487418	0.889723
phenylacetate	0.00945309	0.0315146	0.857087	0.170126	0.336863	1.15509e-07	0.611746	0.00141054
hippurate	0.062542	0.00350123	0.0247	0.594067	0.370148	0.000116591	0.607017	0.873425
3-methyl-2-oxovalerate	0.89027	0.919071	0.935623	0.82051	0.994417	0.325151	0.973146	0.817304
methionine sulfoxide	0.803314	0.617959	0.662194	0.38287	0.131786	0.908755	0.973282	0.114366
3-methylhistidine	0.687222	0.989409	0.103506	0.992906	0.844273	0.803437	0.903029	0.732662
5-hydroxylysine	0.694275	0.935623	0.812061	0.729536	0.878332	0.334987	0.792248	0.500585
4-guanidinobutanoate	0.521619	0.203089	0.714215	0.994417	0.410537	0.729333	0.855153	0.573881
glucuronate	0.69101	0.837113	0.827633	0.705013	0.341276	0.881829	0.666618	0.0430387
glycerol 3-phosphate	0.536447	0.895355	0.803314	0.803314	0.615819	0.803314	0.894202	0.529793
imidazole lactate	0.777924	0.889634	0.886235	0.994417	0.603338	0.838248	0.444352	0.479333
kynurenine	0.81761	0.666618	0.778092	0.656195	0.727304	0.46314	0.852219	0.589983
glycerophosphorylcholine (GPC)	0.762526	0.815706	0.618675	0.96156	0.81643	0.803314	0.673022	0.474171
N-acetylglutamate	0.932794	0.979548	0.235516	0.994864	0.994864	0.939275	0.955336	0.901387
theophylline	0.505868	0.994864	0.97424	0.985285	0.694038	0.237058	0.941279	0.31089
quinate	0.628302	0.976564	0.974695	0.953172	0.187288	0.0118856	0.615819	0.0115569
theobromine	0.975476	0.967697	0.903934	0.637782	0.941279	0.93113	0.778092	0.350596
paraxanthine	0.349494	0.902743	0.9381	0.917507	0.722399	0.0683706	0.734821	0.24984
indolelactate	0.925971	0.935623	0.992906	0.666618	0.944469	0.884804	0.778092	0.218711
3-indoxyl sulfate	0.874489	0.946101	0.927764	0.661101	0.143274	0.292092	0.666305	0.0550844
glycylvaline	0.8503	0.694529	0.622083	0.994417	0.489064	0.803314	0.934007	0.123761
gamma-glutamylphenylalanine	0.994417	0.943627	0.424481	0.787658	0.162618	0.612567	0.973146	0.68944
4-methyl-2-oxopentanoate	0.979449	0.965179	0.894638	0.827762	0.985285	0.398802	0.959247	0.868467
1,5-anhydroglucitol (1,5-AG)	0.972076	0.307964	0.97424	0.521619	0.489323	0.309814	0.858432	0.366075
1-stearoyl-2-arachidonoyl-GPI (18:0/20:4)	0.504982	0.973146	0.728809	0.724319	0.905723	0.7728	0.854655	0.551722
sphingosine 1-phosphate	0.853107	0.803314	0.548076	0.664021	0.363442	0.801623	0.777466	0.141376
1-stearoyl-GPI (18:0)	0.872135	0.929617	0.793319	0.978963	0.719549	0.758318	0.772216	0.414869
1,2-dipalmitoyl-GPC (16:0/16:0)	0.705278	0.961885	0.827556	0.776669	0.939414	0.887261	0.888268	0.809379
docosahexaenoate (DHA; 22:6n3)	0.953704	0.666618	0.483003	0.992906	0.70247	0.599492	0.603065	0.0716029
alpha-hydroxyisocaproate	0.993158	0.777466	0.955336	0.988704	0.872975	0.353361	0.684951	0.278542
2-hydroxyoctanoate	0.752779	0.857087	0.403868	0.0970796	0.902743	0.657561	0.590666	0.136763
3-hydroxyoctanoate	0.895429	0.935623	0.946132	0.0417117	0.0210275	0.0447859	0.431491	0.00567058
phenyllactate (PLA)	0.995973	0.803314	0.872135	0.192166	0.0683706	0.221447	0.195249	0.00878171
palmitoylcarnitine (C16)	0.994417	0.672203	0.907159	0.156884	0.890259	0.115511	0.82051	0.780674
hexanoylcarnitine (C6)	0.994864	0.959247	0.994417	0.860406	0.944065	0.619745	0.483003	0.626427
dehydroepiandrosterone sulfate (DHEA-S)	0.376139	0.78507	0.915117	0.994864	0.646673	0.776618	0.987401	0.853217
acetylcarnitine (C2)	0.994864	0.773272	0.888268	0.222799	0.363442	0.0223855	0.731554	0.157572
cysteine s-sulfate	0.877982	0.994864	0.887261	0.941279	0.50873	0.987366	0.401398	0.153606
1-palmitoylglycerol (16:0)	0.985285	0.803314	0.407068	0.953817	0.994864	0.935623	0.994417	0.602925
tartronate (hydroxymalonate)	0.935623	0.888268	0.758318	0.767132	0.803314	0.50873	0.0780865	0.11312
oxalate (ethanedioate)	0.732809	0.935623	0.0700227	0.857087	0.529075	0.965179	0.44538	0.0892238
erythritol	0.985285	0.89027	0.890688	0.134477	0.666618	0.769659	0.729213	0.978379
1-oleoylglycerol (18:1)	0.705278	0.635121	0.311036	0.889634	0.774815	0.93751	0.984812	0.937877
3-methyl-2-oxobutyrate	0.994864	0.994417	0.979422	0.399041	0.941279	0.0727225	0.787964	0.270816
homoarginine	0.38287	0.237058	0.705278	0.857087	0.713951	0.915117	0.837113	0.159569
homocitrulline	0.719478	0.40229	0.88609	0.889634	0.343518	0.64756	0.737825	0.618395
2-linoleoylglycerol (18:2)	0.838248	0.162618	0.278514	0.855153	0.857087	0.992906	0.933439	0.0130294
3-hydroxydecanoate	0.469627	0.894638	0.856817	0.0166063	0.0899399	0.0271199	0.577438	0.000888897
N-acetylglycine	0.994417	0.805559	0.946218	0.74175	0.994864	0.777466	0.89027	0.378147
threonate	0.975476	0.973146	0.44538	0.269163	0.881876	0.955336	0.2869	0.0509841
indoleacetate	0.0925931	0.134477	0.913539	0.902223	0.946015	9.03526e-05	0.628758	0.0846422
1-linoleoylglycerol (18:2)	0.934369	0.232496	0.363442	0.936777	0.82051	0.978536	0.916821	0.0308164
1-methylhistidine	0.700955	0.574233	0.708094	0.995728	0.968207	0.101201	0.950849	0.120717
butyrylcarnitine (C4)	0.896192	0.953172	0.979548	0.369164	0.750858	0.458432	0.2869	0.326117
isobutyrylcarnitine (C4)	0.00919444	0.0854688	0.691111	0.235757	0.705278	7.60696e-06	0.751905	0.00137371
androsterone sulfate	0.173348	0.786991	0.773272	0.893887	0.844273	0.344427	0.900595	0.499324
indolepropionate	0.793894	0.00266088	0.0916583	0.52201	9.15342e-05	0.0684258	0.973146	0.00635329
trigonelline (N'-methylnicotinate)	0.901603	0.907159	0.751905	0.889634	0.854842	0.243993	0.924461	0.196632
dodecanedioate (C12-DC)	0.70809	0.857087	0.994417	0.40229	0.875601	0.577438	0.993158	0.062562
1,3-dimethylurate	0.330256	0.980672	0.986919	0.78976	0.213912	0.0713636	0.574233	0.0357343
3-methylxanthine	0.941279	0.728809	0.959247	0.56065	0.497957	0.935623	0.927764	0.237094
3-hydroxylaurate	0.231692	0.858432	0.994417	0.0780865	0.235338	0.00472632	0.390732	0.00215099
pyridoxate	0.987401	0.411415	0.828459	0.853018	0.803314	0.639355	0.29062	0.66473
threonylphenylalanine	0.834128	0.994864	0.687222	0.884817	0.844273	0.658495	0.992906	0.302507
gamma-glutamylvaline	0.994417	0.935623	0.87455	0.854192	0.71139	0.916788	0.719478	0.0339342
3-hydroxysebacate	0.668204	0.889634	0.856817	0.170358	0.302842	0.176486	0.210517	0.269951
propionylglycine	0.38287	0.350389	0.875601	0.994864	0.965179	0.0160702	0.934672	0.161846
propionylcarnitine (C3)	0.590667	0.210517	0.924461	0.862185	0.691308	0.990595	0.904184	0.869552
pro-hydroxy-pro	0.205145	0.421588	0.661101	0.844273	0.743409	0.0129817	0.994417	0.188276
3-hydroxy-2-ethylpropionate	0.230971	0.615819	0.955336	0.990492	0.985285	0.844273	0.779596	0.0573386
3-carboxy-4-methyl-5-propyl-2-furanpropanoate (CMPF)	0.828459	0.964378	0.592669	0.976564	0.980269	0.917507	0.523392	0.790747
docosapentaenoate (n3 DPA; 22:5n3)	0.973355	0.861169	0.872135	0.949373	0.728809	0.29062	0.9297	0.288678
docosadienoate (22:2n6)	0.751855	0.96156	0.857087	0.286349	0.232481	0.00258753	0.821736	0.00212598
adrenate (22:4n6)	0.994864	0.917507	0.983908	0.828459	0.476223	0.0993143	0.959733	0.241613
10-undecenoate (11:1n1)	0.603338	0.802959	0.782334	0.850215	0.164636	0.441579	0.32782	0.00541234
1-methyl-4-imidazoleacetate	0.994662	0.91984	0.171619	0.953704	0.869252	0.900529	0.730351	0.120054
stearidonate (18:4n3)	0.687222	0.698295	0.845873	0.722874	0.992906	0.0780865	0.550593	0.277386
5-dodecenoate (12:1n7)	0.270777	0.985285	0.987401	0.250366	0.251423	0.0725881	0.747527	0.00359213
octanoylcarnitine (C8)	0.994417	0.687222	0.908588	0.648723	0.898982	0.959566	0.154483	0.0279749
decanoylcarnitine (C10)	0.961885	0.638424	0.624941	0.601339	0.705278	0.460055	0.151525	0.00246199
N-acetylglutamine	0.934007	0.735616	0.889634	0.344427	0.767734	0.905948	0.949476	0.694284
N-acetylphenylalanine	0.973146	0.792248	0.613536	0.577216	0.147562	0.282691	0.959247	0.22419
N-acetylasparagine	0.982124	0.941279	0.661101	0.889634	0.844273	0.937316	0.751905	0.880065
gamma-glutamyl-epsilon-lysine	0.805559	0.959733	0.563389	0.777466	0.862836	0.502021	0.934007	0.719532
1-palmitoyl-GPC (16:0)	0.994417	0.743409	0.978474	0.994417	0.648059	0.973146	0.344427	0.0528441
N-acetylarginine	0.742223	0.893996	0.170809	0.545428	0.878332	0.656427	0.935623	0.389211
piperine	0.623921	0.877337	0.975828	0.622083	0.495374	0.946101	0.925874	0.90236
1-stearoyl-GPC (18:0)	0.968207	0.696081	0.910758	0.990226	0.606278	0.908755	0.243795	0.073423
1-oleoyl-GPC (18:1)	0.705278	0.672203	0.87616	0.905948	0.278514	0.672501	0.725963	0.0217021
N-acetylthreonine	0.935623	0.96201	0.728809	0.474641	0.474641	0.935623	0.979548	0.954404
10-nonadecenoate (19:1n9)	0.828459	0.889634	0.883941	0.812061	0.363366	0.0700227	0.837113	0.0318663
10-heptadecenoate (17:1n7)	0.81761	0.902743	0.908755	0.889634	0.364984	0.0633642	0.914562	0.0356882
epiandrosterone sulfate	0.0130935	0.544995	0.733888	0.50873	0.837113	0.00820341	0.908562	0.166197
gamma-glutamylglycine	0.888268	0.710046	0.978536	0.728809	0.944219	0.0780865	0.660414	0.0274865
gamma-glutamyltryptophan	0.6046	0.935623	0.38287	0.535756	0.332164	0.705278	0.87455	0.745433
stachydrine	0.941279	0.900595	0.409117	0.94919	0.989727	0.728809	0.743409	0.509409
alpha-hydroxyisovalerate	0.908755	0.902743	0.92641	0.439948	0.941279	0.178999	0.908755	0.833549
gamma-glutamylmethionine	0.994037	0.979449	0.2869	0.71506	0.696081	0.857087	0.894638	0.111762
gamma-glutamylthreonine	0.828459	0.633309	0.483454	0.705181	0.893125	0.893125	0.691111	0.874679
p-cresol sulfate	1.60182e-05	0.335794	0.742223	0.0134313	0.0379239	6.09334e-11	0.178213	1.31037e-09
erythronate*	0.792248	0.94263	0.843234	0.622508	0.997817	0.292092	0.866478	0.141108
N-acetylproline	0.329858	0.994417	0.917507	0.81643	0.903934	0.887261	0.743409	0.947527
eicosenoate (20:1)	0.907159	0.867732	0.82051	0.601833	0.281513	0.0409434	0.854661	0.0178256
linolenate [alpha or gamma; (18:3n3 or 6)]	0.955336	0.994417	0.818551	0.805559	0.773272	0.0780865	0.894202	0.106633
aconitate [cis or trans]	0.975828	0.985285	0.992159	0.857087	0.830724	0.0916583	0.803314	0.824377
laurylcarnitine (C12)	0.837113	0.903086	0.732809	0.976822	0.803314	0.889634	0.392781	0.12269
isovalerylcarnitine (C5)	0.497957	0.140771	0.571845	0.685288	0.845873	0.889634	0.946218	0.467825
1-linoleoyl-GPC (18:2)	0.87455	0.917507	0.967697	0.84939	0.752385	0.687222	0.243795	0.122323
7-methylxanthine	0.958588	0.935623	0.955336	0.787658	0.708094	0.857087	0.992906	0.432248
1,7-dimethylurate	0.486043	0.92641	0.926623	0.837113	0.519958	0.125801	0.730351	0.149803
5-acetylamino-6-amino-3-methyluracil	0.483003	0.805559	0.917507	0.805559	0.192166	0.026279	0.648059	0.0150391
1-methylxanthine	0.232496	0.935623	0.969179	0.852929	0.34518	0.0345739	0.705013	0.0260256
N1-methylinosine	0.965179	0.920289	0.505676	0.160805	0.953172	0.416954	0.9297	0.836851
N2,N2-dimethylguanosine	0.996153	0.705014	0.908755	0.0286338	0.947969	0.0286338	0.920289	0.948978
N6-carbamoylthreonyladenosine	0.550593	0.648723	0.853018	0.109814	0.728809	0.946218	0.997556	0.919855
orotidine	0.688637	0.719549	0.601392	0.592846	0.941279	0.585205	0.70247	0.0688657
phenylacetylglutamine	0.00214164	0.0996803	0.914366	0.330365	0.0829969	4.92238e-08	0.162438	1.89618e-05
4-hydroxyhippurate	0.973146	0.228052	0.486146	0.691364	0.997817	0.666618	0.902743	0.243759
5,6-dihydrouridine	0.9333	0.973146	0.955336	0.803314	0.988396	0.905723	0.681136	0.897908
3-(3-amino-3-carboxypropyl)uridine*	0.959247	0.734676	0.67221	0.310854	0.850004	0.672501	0.888268	0.541605
1-pentadecanoylglycerol (15:0)	0.792248	0.210517	0.342011	0.978536	0.857087	0.941279	0.977802	0.0554716
1-arachidonylglycerol (20:4)	0.75104	0.599643	0.252349	0.959247	0.996032	0.900595	0.866478	0.0834171
1-linolenoylglycerol (18:3)	0.752385	0.993158	0.407068	0.88609	0.673172	0.979548	0.965179	0.529146
1-palmitoyl-GPA (16:0)	0.889484	0.998327	0.994417	0.962586	0.752385	0.887261	0.978014	0.837022
5-methyluridine (ribothymidine)	0.0906561	0.81643	0.663102	0.49949	0.955336	0.623942	0.984398	0.291275
7-methylguanine	0.993014	0.990226	0.992256	0.0349095	0.559275	0.270502	0.973146	0.190958
1-stearoyl-GPE (18:0)	0.89909	0.595056	0.994662	0.92641	0.32115	0.878489	0.629014	0.0164989
N1-Methyl-2-pyridone-5-carboxamide	0.890259	0.71506	0.819297	0.601923	0.878346	0.726452	0.994417	0.629672
gamma-glutamylisoleucine*	0.729333	0.917842	0.714215	0.994864	0.842558	0.748127	0.91218	0.153557
oleoylcarnitine (C18:1)	0.917507	0.935623	0.719549	0.0310395	0.907159	0.0780865	0.784658	0.0612932
phenol sulfate	0.182981	0.148706	0.818964	0.328912	0.532017	0.0133955	0.975828	0.866957
1-palmitoleoyl-GPC (16:1)*	0.803314	0.622508	0.615819	0.830146	0.325151	0.966367	0.611746	0.044727
glutamine_degradant*	0.920289	0.787964	0.869131	0.976514	0.422915	0.917419	0.939202	0.0579725
2-hydroxy-3-methylvalerate	0.934007	0.994417	0.907159	0.985285	0.934369	0.603442	0.981731	0.825343
homostachydrine*	0.706455	0.97424	0.941279	0.902743	0.697864	0.855153	0.889634	0.194588
1-arachidonoyl-GPC (20:4n6)*	0.939711	0.162618	0.955053	0.990226	0.377232	0.994417	0.410467	0.00923422
2-palmitoyl-GPC (16:0)*	0.946218	0.955336	0.862836	0.88825	0.819297	0.858432	0.734561	0.957448
1-palmitoyl-GPE (16:0)	0.766981	0.661101	0.959247	0.687222	0.103506	0.977802	0.935623	0.00344704
1-oleoyl-GPE (18:1)	0.265062	0.773824	0.965179	0.713951	0.50873	0.953562	0.615819	0.0126656
1-linoleoyl-GPE (18:2)*	0.666618	0.908093	0.973146	0.889634	0.878489	0.883941	0.36096	0.221672
1-arachidonoyl-GPE (20:4n6)*	0.720753	0.183021	0.856817	0.994864	0.409355	0.894638	0.657035	0.00246708
N-acetylcitrulline	0.959247	0.979548	0.517913	0.925874	0.888392	0.887891	0.934007	0.645377
2-hydroxypalmitate	0.920289	0.607017	0.777466	0.722815	0.67221	0.79632	0.892405	0.158426
docosapentaenoate (n6 DPA; 22:5n6)	0.994417	0.959733	0.994864	0.495034	0.32782	0.110249	0.993158	0.0899454
gulonate*	0.787658	0.925971	0.987806	0.885603	0.994417	0.892704	0.934369	0.108829
isobutyrylglycine	0.884338	0.907159	0.903086	0.92641	0.33907	0.00598159	0.87134	0.0310332
glutarylcarnitine (C5-DC)	0.816341	0.934007	0.900595	0.976564	0.708364	0.811043	0.663688	0.369536
tiglylcarnitine (C5:1-DC)	0.857087	0.595261	0.363889	0.852468	0.563389	0.994864	0.563389	0.405307
hydroquinone sulfate	0.289423	0.243469	0.773808	0.577216	0.719478	0.108727	0.577438	0.531894
catechol sulfate	0.714215	0.473178	0.106046	0.34518	0.474641	0.00129862	0.690804	0.346166
cholesterol sulfate	0.207278	0.973355	0.984398	0.123016	0.994417	0.173348	0.616012	0.00462976
7-alpha-hydroxy-3-oxo-4-cholestenoate (7-Hoca)	0.50873	0.0826708	0.980672	0.0197919	0.672501	1.68333e-07	0.746754	0.18238
tetradecanedioate (C14-DC)	0.856817	0.935623	0.672501	0.302188	0.235516	0.71506	0.684868	0.493617
hexadecanedioate (C16-DC)	0.74175	0.805559	0.733089	0.195249	0.231692	0.28187	0.670124	0.114307
octadecanedioate (C18-DC)	0.765466	0.123016	0.973355	0.897382	0.579533	0.941279	0.250372	0.13311
1-myristoylglycerol (14:0)	0.919071	0.900595	0.805559	0.837113	0.732809	0.935623	0.866393	0.956319
glycerophosphoethanolamine	0.992906	0.905948	0.131786	0.988396	0.888268	0.577216	0.803314	0.956767
ectoine	0.405954	0.856817	0.103483	0.739701	0.436585	0.139842	0.900595	0.751604
1-arachidonoyl-GPI (20:4)*	0.972076	0.828459	0.611746	0.892405	0.908588	0.941279	0.664021	0.845
1-palmitoyl-GPI (16:0)	0.854842	0.84639	0.742876	0.992906	0.893125	0.486146	0.674511	0.424112
glycolithocholate sulfate*	0.0442885	0.0343843	0.838248	0.0826708	0.154836	8.23112e-06	0.844273	0.000346866
taurolithocholate 3-sulfate	0.0129817	0.0201525	0.708094	0.00668801	0.691111	1.54201e-08	0.889634	0.000475549
deoxycarnitine	0.29062	0.817474	0.309814	0.955336	0.96248	0.616977	0.959566	0.549624
1-ribosyl-imidazoleacetate*	0.719549	0.687503	0.688972	0.959566	0.965399	0.925971	0.994662	0.316768
3,4-dihydroxybutyrate	0.89664	0.456748	0.985285	0.17883	0.310016	0.22762	0.932794	0.99495
hexanoylglutamine	0.900595	0.946015	0.96248	0.22762	0.438274	0.0684258	0.844492	0.216109
N6-acetyllysine	0.123364	0.648723	0.736408	0.889634	0.401287	0.751905	0.908755	0.569475
dihomo-linolenate (20:3n3 or n6)	0.943627	0.762245	0.667436	0.887261	0.82051	0.368175	0.946218	0.177713
mannitol/sorbitol	0.728809	0.878489	0.506993	0.953817	0.955336	0.8503	0.803314	0.126294
tryptophan betaine	0.805559	0.876941	0.856817	0.521619	0.222799	0.959247	0.955336	0.173359
4-vinylphenol sulfate	0.887261	0.708094	0.651353	0.743409	0.202436	0.615819	0.980269	0.462107
4-ethylphenylsulfate	0.353361	0.381457	0.40229	0.292092	0.543448	0.00460993	0.266345	0.00659472
thymol sulfate	0.620485	0.683974	0.925971	0.859054	0.908562	0.959247	0.729213	0.581579
pyrraline	0.875958	0.335944	0.975476	0.955336	0.607067	0.71506	0.682826	0.502333
1-oleoyl-GPI (18:1)	0.946101	0.856185	0.644313	0.833899	0.973146	0.975828	0.766981	0.833174
1-linoleoyl-GPI (18:2)*	0.739701	0.754092	0.742223	0.965179	0.683974	0.495374	0.50873	0.196386
o-cresol sulfate	0.536447	0.24839	0.0780176	0.402862	0.667436	0.540445	0.690804	0.0140249
dimethylarginine (SDMA + ADMA)	0.803314	0.803314	0.713951	0.173348	0.288201	0.866393	0.752385	0.741131
N-acetylserine	0.521619	0.968113	0.872135	0.59257	0.857087	0.705278	0.908755	0.263617
1-stearoyl-2-oleoyl-GPE (18:0/18:1)	0.69029	0.984401	0.854394	0.920289	0.58297	0.847253	0.75104	0.177371
4-allylphenol sulfate	0.773272	0.203482	0.134477	0.568683	0.853018	0.611746	0.187288	0.437792
1-stearoyl-2-arachidonoyl-GPC (18:0/20:4)	0.965179	0.495374	0.955336	0.973146	0.372804	0.953172	0.606596	0.0353493
1-palmitoyl-2-linoleoyl-GPE (16:0/18:2)	0.821736	0.708575	0.905723	0.818738	0.975476	0.643654	0.917507	0.913355
glycosyl-N-stearoyl-sphingosine (d18:1/18:0)	0.953817	0.726452	0.777466	0.878332	0.705278	0.752779	0.850215	0.270666
succinylcarnitine (C4-DC)	0.917507	0.920289	0.895355	0.895355	0.74175	0.906708	0.990226	0.998315
bilirubin (E,E)*	0.830724	0.724468	0.381457	0.959733	0.698722	0.845873	0.994417	0.722197
bilirubin (E,Z or Z,E)*	0.521619	0.96156	0.528545	0.84922	0.994864	0.753041	0.89909	0.359031
N-methylproline	0.860406	0.941279	0.407068	0.971285	0.979449	0.84639	0.933062	0.236817
beta-cryptoxanthin	0.387346	0.017438	0.00748237	0.651728	0.000547908	0.0957827	0.402862	0.000776197
5alpha-androstan-3beta,17beta-diol disulfate	0.111819	0.577216	0.670124	0.896192	0.950981	0.50873	0.994864	0.64921
5alpha-pregnan-3beta,20alpha-diol disulfate	0.0780176	0.186267	0.805559	0.803314	0.925874	0.363442	0.890259	0.54314
glycocholenate sulfate*	0.853018	0.691364	0.908755	0.401187	0.475081	0.331971	0.524566	0.0134497
taurocholenate sulfate*	0.532008	0.939492	0.965179	0.955336	0.764875	0.670124	0.753041	0.390824
androstenediol (3beta,17beta) disulfate (1)	0.729618	0.889634	0.803314	0.857087	0.965179	0.739701	0.985285	0.749799
pregnenediol disulfate (C21H34O8S2)*	0.893125	0.499805	0.926483	0.9381	0.705278	0.850662	0.728809	0.153522
androstenediol (3beta,17beta) disulfate (2)	0.865163	0.861867	0.980672	0.563389	0.691308	0.82792	0.805559	0.27545
21-hydroxypregnenolone disulfate	0.997817	0.872532	0.884357	0.604216	0.670124	0.994417	0.888268	0.232387
5alpha-pregnan-3beta,20beta-diol monosulfate (1)	0.428696	0.803314	0.889634	0.889634	0.96296	0.688637	0.853107	0.925764
5alpha-pregnan-3beta,20alpha-diol monosulfate (2)	0.0854688	0.577216	0.995497	0.894202	0.931647	0.141722	0.887261	0.83135
5alpha-androstan-3alpha,17beta-diol monosulfate (1)	0.182981	0.965179	0.83569	0.988976	0.852468	0.691111	0.887261	0.669667
5alpha-androstan-3beta,17alpha-diol disulfate	1.82711e-07	0.0055749	0.469627	0.00474561	0.953817	6.6683e-11	0.866478	0.00203766
5alpha-androstan-3beta,17beta-diol monosulfate (2)	0.0318526	0.917507	0.860406	0.888268	0.939275	0.186068	0.865163	0.259209
androstenediol (3alpha, 17alpha) monosulfate (2)	0.908588	0.990226	0.336227	0.803314	0.672501	0.913539	0.929228	0.679772
androstenediol (3alpha, 17alpha) monosulfate (3)	0.665174	0.722874	0.997871	0.943627	0.854394	0.719478	0.728809	0.544762
androstenediol (3beta,17beta) monosulfate (1)	0.458432	0.920289	0.935623	0.819436	0.81648	0.955336	0.973146	0.60895
androstenediol (3beta,17beta) monosulfate (2)	0.532017	0.850215	0.966628	0.888268	0.955336	0.764224	0.729213	0.531971
pregnenediol sulfate (C21H34O5S)*	0.773272	0.708094	0.861169	0.856817	0.562818	0.995727	0.84131	0.193192
2-hydroxyglutarate	0.994864	0.971285	0.857087	0.763307	0.876391	0.777466	0.934007	0.723063
gamma-CEHC	0.9297	0.887891	0.955336	0.889634	0.651728	0.935623	0.857087	0.307489
N-acetyl-beta-alanine	0.805559	0.617959	0.708997	0.196647	0.995873	0.803437	0.0434047	0.00759126
5-methylthioribose**	0.955336	0.96201	0.935623	0.628547	0.705278	0.955336	0.777924	0.427671
sphingomyelin (d18:1/18:1, d18:2/18:0)	0.928957	0.279491	0.969179	0.350241	0.664112	0.973146	0.479956	0.0133588
palmitoyl sphingomyelin (d18:1/16:0)	0.994417	0.885004	0.950849	0.857087	0.959566	0.705278	0.590854	0.248584
cysteine sulfinic acid	0.819297	0.819297	0.96156	0.922458	0.407068	0.987366	0.197068	0.0662554
3-hydroxyhippurate	0.221354	0.0555183	0.577247	0.859132	0.882426	0.389138	0.995973	0.171047
16a-hydroxy DHEA 3-sulfate	0.81643	0.900595	0.968462	0.438274	0.763307	0.389138	0.803834	0.0226978
pregnenolone sulfate	0.946101	0.728809	0.867624	0.307016	0.648451	0.92641	0.992519	0.146695
andro steroid monosulfate C19H28O6S (1)*	0.925971	0.971196	0.939711	0.327898	0.910197	0.532017	0.900595	0.0684479
ergothioneine	0.562295	0.934007	0.221715	0.803314	0.855771	0.969179	0.606278	0.237933
12-HETE	0.696081	0.0947673	0.0965457	0.545428	0.0889221	0.994864	0.973146	0.00966144
indole-3-carboxylate	0.0854688	0.0913553	0.643654	0.933439	0.980672	0.000241516	0.994417	0.914295
13-HODE + 9-HODE	0.926352	0.943627	0.582911	0.382432	0.0725881	0.47547	0.800031	0.0403947
tridecenedioate (C13:1-DC)*	0.977802	0.733975	0.903934	0.471714	0.959566	0.895429	0.57674	0.502269
cinnamoylglycine	0.000181197	9.62275e-07	0.0409434	0.189636	0.409027	1.11307e-10	0.387352	0.431052
cis-4-decenoylcarnitine (C10:1)	0.881876	0.719478	0.935623	0.992906	0.994417	0.892272	0.207402	0.212193
2S,3R-dihydroxybutyrate	0.752385	0.615819	0.752779	0.959247	0.835429	0.856817	0.71506	0.715274
(16 or 17)-methylstearate (a19:0 or i19:0)	0.828459	0.719478	0.811043	0.956939	0.352759	0.206908	0.754966	0.0283876
2R,3R-dihydroxybutyrate	0.867732	0.984812	0.766784	0.850923	0.976324	0.611746	0.291764	0.859255
alpha-ketoglutaramate*	0.908755	0.709696	0.505676	0.648417	0.710046	0.847411	0.763223	0.620868
2,3-dihydroxyisovalerate	0.653599	0.672628	0.920289	0.74175	0.995973	0.611746	0.892405	0.319435
3-methylglutaconate	0.529574	0.72991	0.798802	0.888268	0.946101	0.803314	0.404975	0.692503
5-(galactosylhydroxy)-L-lysine	0.885647	0.878489	0.934369	0.389138	0.866393	0.978536	0.803314	0.55578
cysteinylglycine disulfide*	0.652525	0.941279	0.540445	0.474641	0.857087	0.656547	0.885627	0.695131
isoursodeoxycholate	4.52728e-05	3.20628e-11	0.506534	0.000931612	0.0854688	9.65694e-12	0.913295	0.880796
hydantoin-5-propionate	0.990297	0.93737	0.8415	0.805559	0.648723	0.401287	0.728809	0.651401
sulfate*	0.995271	0.992906	0.719549	0.352759	0.606596	0.978536	0.776618	0.647186
S-methylcysteine	0.613478	0.869252	0.719478	0.335503	0.0232678	0.276034	0.803437	0.473901
androsterone glucuronide	0.728809	0.938563	0.805559	0.943627	0.943506	0.69792	0.713951	0.422026
argininate*	0.506534	0.132544	0.165525	0.961885	0.486126	0.845873	0.935623	0.826263
2-oxoarginine*	0.82792	0.407068	0.70247	0.902743	0.777466	0.773272	0.767331	0.456238
cis-4-decenoate (10:1n6)*	0.469627	0.901548	0.913335	0.140771	0.0931676	0.134477	0.890689	0.000858553
1-lignoceroyl-GPC (24:0)	0.889634	0.943627	0.958637	0.615819	0.777466	0.350996	0.72991	0.289239
1-(1-enyl-palmitoyl)-GPC (P-16:0)*	0.994864	0.731531	0.803314	0.994417	0.857087	0.693841	0.584339	0.208112
1-methyl-5-imidazoleacetate	0.266345	0.45571	0.0512057	0.885073	0.886235	0.0379239	0.979548	0.138026
glycoursodeoxycholate	1.60182e-05	3.85094e-08	0.577438	0.00188366	0.950849	1.2709e-09	0.959247	0.122532
S-methylcysteine sulfoxide	0.235338	0.96156	0.994417	0.724468	0.0271199	0.0435406	0.905277	0.775059
(14 or 15)-methylpalmitate (a17:0 or i17:0)	0.939202	0.82051	0.920289	0.994417	0.232809	0.402862	0.878489	0.330993
eicosanedioate (C20-DC)	0.261116	0.977802	0.334987	0.288114	0.933646	0.87616	0.934007	0.280496
docosadioate (C22-DC)	0.114909	0.994864	0.419021	0.670992	0.976564	0.82051	0.767645	0.847442
16-hydroxypalmitate	0.935623	0.994971	0.952907	0.360308	0.195249	0.136686	0.695014	0.152574
oleoyl-linoleoyl-glycerol (18:1/18:2) [1]	0.883385	0.973146	0.743409	0.953704	0.994417	0.643654	0.847411	0.931623
oleoyl-linoleoyl-glycerol (18:1/18:2) [2]	0.955336	0.955336	0.900595	0.994662	0.994417	0.672875	0.908755	0.924281
1-(1-enyl-palmitoyl)-GPE (P-16:0)*	0.973355	0.773272	0.639355	0.787658	0.672203	0.752859	0.84639	0.920634
1-(1-enyl-stearoyl)-GPE (P-18:0)*	0.837113	0.795711	0.878489	0.993158	0.975828	0.38287	0.386119	0.066279
linoleoylcarnitine (C18:2)*	0.925874	0.739701	0.892704	0.00797994	0.182981	0.0970796	0.862185	0.00204989
leucylglycine	0.917507	0.792248	0.853107	0.91681	0.838248	0.955336	0.683974	0.74396
2-O-methylascorbic acid	0.87455	0.96201	0.946015	0.24474	0.725963	0.127036	0.261116	0.882653
beta-citrylglutamate	0.890259	0.421588	0.402862	0.347329	0.722399	0.221684	0.968462	0.775008
trimethylamine N-oxide	0.734198	0.722399	0.983688	0.973146	0.0931676	0.566581	0.803437	0.0218474
N6-methyllysine	0.687222	0.469627	0.752385	0.941512	0.91218	0.887261	0.40229	0.478704
imidazole propionate	0.0181668	0.00214164	0.117971	0.00714031	0.973355	1.17884e-08	0.979548	0.346869
mannonate*	0.691364	0.812061	0.595056	0.520732	0.611746	0.281461	0.9297	0.0726976
2-stearoyl-GPE (18:0)*	0.81761	0.994417	0.665244	0.837113	0.935623	0.856185	0.903727	0.87106
(R)-3-hydroxybutyrylcarnitine	0.955336	0.929978	0.856555	0.460055	0.777466	0.0409434	0.724468	0.62085
N-acetylcarnosine	0.387352	0.866478	0.615819	0.714129	0.848155	0.701985	0.985285	0.446484
histidine betaine (hercynine)*	0.946132	0.965179	0.173348	0.997871	0.773272	0.984812	0.28187	0.0776416
2-hydroxydecanoate	0.446764	0.985285	0.187288	0.352759	0.719478	0.874678	0.850215	0.181825
4-methylcatechol sulfate	0.153072	0.00269373	0.401287	0.00474561	0.943627	1.59997e-06	0.985285	0.0335573
3-methyl catechol sulfate (1)	0.50873	0.807568	0.577247	0.946218	0.505676	0.164053	0.493862	0.0351583
3b-hydroxy-5-cholenoic acid	0.0538384	0.973146	0.800031	0.69029	0.920208	0.00521285	0.771855	0.0778514
guaiacol sulfate	0.727304	0.238457	0.520228	0.615819	0.710046	0.00188503	0.38287	0.141369
2-aminooctanoate	0.935623	0.902743	0.892272	0.000931612	0.648417	0.935559	0.719549	0.0466288
gamma-CEHC glucuronide*	0.985285	0.983688	0.97615	0.917507	0.96083	0.934007	0.994417	0.733614
2-piperidinone	0.0150656	0.0889221	0.612567	0.109327	0.854394	4.3836e-05	0.850797	0.0933297
N-acetyl-1-methylhistidine*	0.997817	0.993014	0.888268	0.889634	0.878489	0.691308	0.803314	0.653249
2-aminophenol sulfate	0.917507	0.973146	0.897382	0.973146	0.766784	0.744874	0.990226	0.492284
sphingomyelin (d18:1/14:0, d16:1/16:0)*	0.994417	0.845873	0.687222	0.453301	0.843438	0.845628	0.179849	0.0513378
sphingomyelin (d18:2/16:0, d18:1/16:1)*	0.994417	0.801623	0.850215	0.828459	0.973146	0.990034	0.278514	0.116287
1-arachidonoyl-GPA (20:4)	0.773272	0.801623	0.0957827	0.994864	0.604216	0.96083	0.916821	0.460168
6-oxopiperidine-2-carboxylate	0.913295	0.925971	0.914366	0.992906	0.917419	0.891078	0.916821	0.551621
S-allylcysteine	0.994864	0.933439	0.603338	0.618663	0.974553	0.719478	0.846884	0.842407
N-delta-acetylornithine	0.705278	0.32782	0.857087	0.643654	0.281461	0.70247	0.762871	0.423525
acisoga	0.939711	0.996032	0.683974	0.728809	0.992906	0.777297	0.895983	0.833191
2-aminoheptanoate	0.968207	0.892704	0.495374	0.72991	0.935559	0.617242	0.997817	0.915146
N2,N5-diacetylornithine	0.160805	0.474641	0.231048	0.935623	0.615498	0.607067	0.669739	0.630706
1H-indole-7-acetic acid	1.04412e-05	0.0071934	0.103506	0.00700386	0.995873	3.20628e-11	0.273825	0.00392434
methionine sulfone	0.739701	0.935623	0.857087	0.0763964	0.994864	0.934369	0.79632	0.366227
1-linolenoyl-GPC (18:3)*	0.935623	0.235757	0.762526	0.950981	0.0780865	0.969641	0.703727	0.039709
N-acetylalliin	0.857087	0.941279	0.376109	0.195249	0.967697	0.773272	0.691308	0.472321
1-(1-enyl-oleoyl)-GPE (P-18:1)*	0.922736	0.793894	0.78976	0.83569	0.937059	0.730351	0.863952	0.937643
fructosyllysine	0.248399	0.837113	0.862836	0.81643	0.890689	0.559275	0.761458	0.254526
O-sulfo-L-tyrosine	0.672501	0.972269	0.599492	0.953562	0.994417	0.975828	0.866478	0.2638
etiocholanolone glucuronide	0.114144	0.84939	0.707556	0.714129	0.98406	0.0184591	0.710455	0.00457262
3-methylglutarylcarnitine (2)	0.801623	0.38287	0.973146	0.925874	0.994864	0.381457	0.857087	0.312582
2-keto-3-deoxy-gluconate	0.859693	0.763859	0.203228	0.941279	0.837113	0.559275	0.987366	0.0949306
sphingomyelin (d18:2/14:0, d18:1/14:1)*	0.828459	0.803314	0.934369	0.587698	0.70003	0.691204	0.854394	0.221424
sphingomyelin (d18:1/24:1, d18:2/24:0)*	0.819297	0.965179	0.892405	0.763582	0.887891	0.601923	0.637782	0.0629912
myristoleoylcarnitine (C14:1)*	0.722815	0.955336	0.975476	0.438274	0.994417	0.389138	0.977802	0.573219
4-hydroxychlorothalonil	0.105475	0.404975	0.613903	0.962623	0.0515071	0.00665696	0.731554	0.360058
tyramine O-sulfate	0.828459	0.828459	0.792248	0.773272	0.103506	0.874678	0.828031	0.288645
3-hydroxypyridine sulfate	0.178213	0.563389	0.965179	0.994864	0.113567	0.000135336	0.462851	0.00252966
phenylacetylcarnitine	0.0117895	0.0555183	0.935623	0.204759	0.500763	6.48548e-05	0.50873	0.00145616
methyl-4-hydroxybenzoate sulfate	0.132544	0.762871	0.946015	0.953172	0.955336	0.916821	0.812061	0.317303
1-dihomo-linolenylglycerol (20:3)	0.975828	0.845588	0.447658	0.892272	0.915365	0.997817	0.935623	0.816356
vanillactate	0.773272	0.869252	0.949373	0.0100563	0.959566	0.235757	0.543448	0.97272
p-cresol glucuronide*	0.00101146	0.575435	0.745037	0.0715644	0.0590542	1.14536e-07	0.20143	1.37889e-07
6-hydroxyindole sulfate	0.746754	0.878332	0.953704	0.617959	0.142812	0.210517	0.50873	0.02326
sphingomyelin (d18:1/20:0, d16:1/22:0)*	0.946218	0.401287	0.934007	0.733902	0.402862	0.800917	0.082008	0.011802
sphingomyelin (d18:1/20:1, d18:2/20:0)*	0.994864	0.475081	0.900595	0.67221	0.779596	0.471714	0.672501	0.022967
sphingomyelin (d18:1/20:2, d18:2/20:1, d16:1/22:2)*	0.993158	0.838248	0.992256	0.89027	0.50873	0.935623	0.743447	0.938031
behenoyl sphingomyelin (d18:1/22:0)*	0.985285	0.574233	0.994417	0.857087	0.648451	0.946218	0.0809501	0.0471009
sphingomyelin (d18:1/22:1, d18:2/22:0, d16:1/24:1)*	0.939711	0.351718	0.935623	0.663102	0.865163	0.414729	0.250372	0.0358496
sphingomyelin (d18:1/22:2, d18:2/22:1, d16:1/24:2)*	0.979548	0.857087	0.913335	0.980672	0.628368	0.707556	0.471381	0.414938
lignoceroyl sphingomyelin (d18:1/24:0)	0.946101	0.764744	0.993014	0.606538	0.924461	0.81643	0.237058	0.302212
sphingomyelin (d17:1/16:0, d18:1/15:0, d16:1/17:0)*	0.863209	0.913539	0.743409	0.957886	0.990226	0.274944	0.0175926	0.0105726
dopamine 3-O-sulfate	0.916788	0.878489	0.687222	0.908755	0.893125	0.955053	0.94263	0.169232
3-hydroxyhexanoate	0.734676	0.997817	0.904921	0.0133955	0.237058	0.062542	0.381457	0.0089202
3beta-hydroxy-5-cholestenoate	0.916821	0.808263	0.792248	0.773272	0.955336	0.994417	0.828459	0.141922
3-methoxycatechol sulfate (1)	0.116108	0.118017	0.585205	0.410381	0.385109	0.0160702	0.867732	0.545149
C-glycosyltryptophan	0.946101	0.74175	0.908755	0.182009	0.70809	0.428696	0.84939	0.421374
arabitol/xylitol	0.854655	0.852418	0.34518	0.39889	0.871498	0.388372	0.916821	0.0847427
N-acetylglucosamine/N-acetylgalactosamine	0.59257	0.889634	0.96461	0.0369868	0.845873	0.803314	0.89664	0.742831
adipoylcarnitine (C6-DC)	0.828459	0.726452	0.858432	0.143789	0.665174	0.282691	0.980401	0.517402
glycochenodeoxycholate 3-sulfate	0.0286338	0.953704	0.946218	0.648723	0.753027	0.0216399	0.856185	0.00950583
glycodeoxycholate 3-sulfate	0.395604	0.649704	0.615819	0.360308	0.377912	0.0216457	0.857087	0.00439394
1,2-dilinoleoyl-GPC (18:2/18:2)	0.862836	0.878489	0.922126	0.820083	0.735616	0.731531	0.495374	0.931378
1-stearoyl-2-oleoyl-GPC (18:0/18:1)	0.955336	0.955336	0.879614	0.955336	0.29062	0.773272	0.96156	0.49918
1-palmitoyl-2-arachidonoyl-GPC (16:0/20:4n6)	0.962623	0.38287	0.773272	0.935623	0.237058	0.935623	0.486146	0.0130178
1-(1-enyl-stearoyl)-2-oleoyl-GPE (P-18:0/18:1)	0.452204	0.987366	0.934369	0.971196	0.450007	0.739701	0.838248	0.806473
sphingomyelin (d18:1/17:0, d17:1/18:0, d19:1/16:0)	0.925971	0.935623	0.943552	0.577216	0.980672	0.401287	0.105497	0.0118543
1-palmitoyl-2-stearoyl-GPC (16:0/18:0)	0.74175	0.989419	0.927764	0.884357	0.993158	0.939711	0.282691	0.269558
2-hydroxybutyrate/2-hydroxyisobutyrate	0.987366	0.994864	0.962862	0.687222	0.353361	0.00357064	0.740801	0.129883
2-methylcitrate/homocitrate	0.828459	0.684951	0.637782	0.962836	0.383952	0.872135	0.923035	0.495737
oleate/vaccenate (18:1)	0.866778	0.885449	0.913539	0.728809	0.311846	0.0341822	0.925126	0.0312229
1-palmitoleoylglycerol (16:1)*	0.980525	0.672203	0.203482	0.925874	0.925874	0.722815	0.992094	0.3755
palmitoyl dihydrosphingomyelin (d18:0/16:0)*	0.946101	0.979548	0.987366	0.28187	0.752385	0.920289	0.11561	0.633525
tricosanoyl sphingomyelin (d18:1/23:0)*	0.994417	0.672501	0.905723	0.984398	0.941525	0.622083	0.0899399	0.0695535
sphingomyelin (d18:2/23:0, d18:1/23:1, d17:1/24:1)*	0.907159	0.777466	0.828459	0.490441	0.949476	0.0247	0.574233	0.0270623
sphingomyelin (d18:2/24:1, d18:1/24:2)*	0.997817	0.820484	0.979449	0.803437	0.837113	0.29062	0.661101	0.140714
1-stearoyl-2-linoleoyl-GPE (18:0/18:2)*	0.917507	0.845873	0.766981	0.952286	0.894638	0.611746	0.792248	0.994182
1-stearoyl-2-arachidonoyl-GPE (18:0/20:4)	0.92129	0.937316	0.818738	0.953817	0.615819	0.669739	0.854655	0.22106
1-stearoyl-2-linoleoyl-GPC (18:0/18:2)*	0.980672	0.9333	0.975828	0.703842	0.996908	0.908755	0.850215	0.546402
1-palmitoyl-2-palmitoleoyl-GPC (16:0/16:1)*	0.988305	0.747527	0.994417	0.994864	0.330256	0.521619	0.994864	0.419832
1-palmitoyl-2-arachidonoyl-GPE (16:0/20:4)*	0.773272	0.99614	0.892405	0.854489	0.537059	0.615819	0.979548	0.170163
1-palmitoyl-2-arachidonoyl-GPI (16:0/20:4)*	0.395924	0.955336	0.8503	0.696081	0.925874	0.236097	0.719478	0.462645
1-stearoyl-2-linoleoyl-GPI (18:0/18:2)	0.232809	0.93695	0.916821	0.494935	0.44538	0.232496	0.893944	0.0225499
gamma-tocopherol/beta-tocopherol	0.69101	0.903934	0.925971	0.062542	0.887261	0.117971	0.777466	0.253191
1-(1-enyl-stearoyl)-2-arachidonoyl-GPE (P-18:0/20:4)*	0.735616	0.773272	0.875922	0.97424	0.866393	0.335944	0.670124	0.210375
1-(1-enyl-palmitoyl)-2-arachidonoyl-GPE (P-16:0/20:4)*	0.950849	0.968981	0.854192	0.75539	0.69101	0.601339	0.894638	0.838778
1-(1-enyl-palmitoyl)-2-oleoyl-GPE (P-16:0/18:1)*	0.663102	0.981383	0.884357	0.837113	0.363366	0.60164	0.8503	0.808013
1-(1-enyl-palmitoyl)-2-oleoyl-GPC (P-16:0/18:1)*	0.309774	0.892405	0.887261	0.88825	0.725117	0.0266147	0.973146	0.373766
1-(1-enyl-palmitoyl)-2-linoleoyl-GPC (P-16:0/18:2)*	0.545428	0.949373	0.812061	0.969179	0.555188	0.124431	0.893125	0.942528
1-(1-enyl-palmitoyl)-2-arachidonoyl-GPC (P-16:0/20:4)*	0.803314	0.622043	0.872135	0.973146	0.955336	0.469627	0.656195	0.0755845
sphingomyelin (d18:1/21:0, d17:1/22:0, d16:1/23:0)*	0.992906	0.670124	0.993014	0.946218	0.895355	0.136283	0.38287	0.0282879
behenoyl dihydrosphingomyelin (d18:0/22:0)*	0.79632	0.801623	0.973146	0.379917	0.953817	0.222799	0.141338	0.926833
sphingomyelin (d18:0/18:0, d19:0/17:0)*	0.828459	0.673107	0.889634	0.994864	0.955336	0.195249	0.0490365	0.22621
lactosyl-N-palmitoyl-sphingosine (d18:1/16:0)	0.543448	0.821736	0.391045	0.902743	0.574233	0.845962	0.752385	0.484191
myristoyl dihydrosphingomyelin (d18:0/14:0)*	0.854394	0.96156	0.844273	0.50873	0.946132	0.486043	0.100079	0.0534923
palmitoyl-linoleoyl-glycerol (16:0/18:2) [1]*	0.82051	0.946015	0.979286	0.734821	0.959566	0.31405	0.854655	0.993622
palmitoyl-linoleoyl-glycerol (16:0/18:2) [2]*	0.857087	0.897382	0.887261	0.872532	0.976564	0.164053	0.803314	0.762623
1-palmitoyl-2-oleoyl-GPI (16:0/18:1)*	0.211849	0.975828	0.934007	0.678691	0.91218	0.128215	0.943627	0.172805
1-(1-enyl-palmitoyl)-2-linoleoyl-GPE (P-16:0/18:2)*	0.719549	0.574233	0.867732	0.672501	0.188787	0.386053	0.854842	0.252584
1-linoleoyl-GPA (18:2)*	0.70809	0.888517	0.992906	0.939492	0.659655	0.847411	0.994662	0.951297
1-linoleoyl-2-arachidonoyl-GPC (18:2/20:4n6)*	0.81761	0.489395	0.878332	0.972269	0.46314	0.414729	0.146869	0.00480455
1-(1-enyl-palmitoyl)-2-palmitoleoyl-GPC (P-16:0/16:1)*	0.676309	0.973146	0.907159	0.992256	0.947969	0.556481	0.994864	0.731434
1-(1-enyl-palmitoyl)-2-palmitoyl-GPC (P-16:0/16:0)*	0.884338	0.96156	0.926352	0.917507	0.976324	0.66039	0.593637	0.347956
1-(1-enyl-stearoyl)-2-linoleoyl-GPE (P-18:0/18:2)*	0.615498	0.818344	0.773272	0.792248	0.334987	0.620539	0.705278	0.682476
thioproline	0.773272	0.866393	0.338164	0.773272	0.140771	0.521619	0.857087	0.0480553
palmitoylcholine	0.78443	0.411415	0.908561	0.955336	0.170358	0.838248	0.801969	0.235596
glycochenodeoxycholate glucuronide (1)	0.682021	0.666618	0.78507	0.777466	0.956739	0.994864	0.88609	0.291988
(S)-3-hydroxybutyrylcarnitine	0.939202	0.727304	0.866478	0.141722	0.803314	0.0270445	0.495034	0.548075
glycosyl-N-palmitoyl-sphingosine (d18:1/16:0)	0.955336	0.981081	0.9297	0.221008	0.939649	0.743409	0.246279	0.937569
ascorbic acid 2-sulfate	0.919458	0.920289	0.708094	0.858432	0.935623	0.929978	0.953817	0.638878
oleoylcholine	0.89027	0.463324	0.812061	0.971285	0.114144	0.920289	0.955336	0.260376
arachidonoylcholine	0.887261	0.327709	0.971226	0.971955	0.124226	0.915365	0.819297	0.112736
docosahexaenoylcholine	0.739701	0.798248	0.694412	0.818738	0.319687	0.94739	0.907159	0.50173
dihomo-linolenoyl-choline	0.725117	0.3948	0.802335	0.932794	0.0725881	0.707556	0.973146	0.446717
1-linoleoyl-2-linolenoyl-GPC (18:2/18:3)*	0.933062	0.955336	0.577216	0.979548	0.979449	0.41804	0.766784	0.696712
hexadecadienoate (16:2n6)	0.812061	0.803314	0.887261	0.375636	0.152159	0.0457702	0.577216	0.00443992
pimeloylcarnitine/3-methyladipoylcarnitine (C7-DC)	0.892272	0.943627	0.402862	0.94263	0.980893	0.861445	0.924422	0.587493
2,3-dihydroxy-2-methylbutyrate	0.869199	0.959245	0.89239	0.915117	0.668958	0.543448	0.266345	0.489075
2'-O-methylcytidine	0.889484	0.994417	0.943506	0.42459	0.724319	0.953817	0.953704	0.496238
2'-O-methyluridine	0.856817	0.882426	0.946218	0.607017	0.292092	0.98908	0.973146	0.660015
gamma-glutamyl-alpha-lysine	0.713951	0.992906	0.377803	0.955336	0.9381	0.985285	0.695014	0.353717
linoleoyl-arachidonoyl-glycerol (18:2/20:4) [1]*	0.728809	0.708764	0.925971	0.728809	0.413219	0.236413	0.774815	0.644975
linoleoyl-linoleoyl-glycerol (18:2/18:2) [1]*	0.568683	0.908755	0.889634	0.615819	0.990226	0.50873	0.888517	0.30823
perfluorooctanesulfonate (PFOS)	0.719549	0.969179	0.743409	0.862185	0.857087	0.062542	0.389138	0.0146721
glycosyl ceramide (d18:2/24:1, d18:1/24:2)*	0.953704	0.990226	0.990226	0.994417	0.368175	0.920289	0.997817	0.702429
stearoylcholine*	0.850215	0.2869	0.934369	0.935623	0.182981	0.917507	0.900595	0.289986
linoleoylcholine*	0.803314	0.513501	0.907832	0.900595	0.407068	0.925874	0.806319	0.51388
sphingomyelin (d18:0/20:0, d16:0/22:0)*	0.959247	0.805559	0.95273	0.895355	0.959566	0.959566	0.0970796	0.151714
sphingomyelin (d18:1/19:0, d19:1/18:0)*	0.985285	0.611317	0.955336	0.857087	0.766981	0.489323	0.0725881	0.00382895
sphingomyelin (d18:2/18:1)*	0.889634	0.773272	0.889634	0.633146	0.994417	0.829193	0.420241	0.176057
sphingomyelin (d18:2/24:2)*	0.967684	0.994417	0.997817	0.903934	0.330256	0.505676	0.887261	0.893075
sphingomyelin (d18:2/21:0, d16:2/23:0)*	0.934007	0.670124	0.946218	0.872975	0.89027	0.334773	0.39889	0.0225107
sphingomyelin (d18:2/23:1)*	0.993519	0.902743	0.997817	0.542128	0.670992	0.207402	0.423307	0.0802405
sphingomyelin (d17:2/16:0, d18:2/15:0)*	0.916788	0.739701	0.888268	0.792248	0.843234	0.653432	0.363442	0.0562293
N,N,N-trimethyl-5-aminovalerate	0.842558	0.73902	0.606278	0.141722	0.979548	0.667436	0.844273	0.945103
carotene diol (1)	0.618413	0.195249	0.0254916	0.449881	0.062542	0.0684355	0.990226	0.323293
cortolone glucuronide (1)	0.878707	0.857087	0.866478	0.59257	0.439496	0.666618	0.812061	0.234401
(N(1) + N(8))-acetylspermidine	0.994417	0.802566	0.663688	0.171619	0.109327	0.890259	0.961621	0.0366751
5-dodecenoylcarnitine (C12:1)	0.70247	0.857087	0.522081	0.853018	0.892272	0.665244	0.920289	0.889088
hydroxy-CMPF*	0.857087	0.950849	0.213897	0.897382	0.819297	0.545383	0.857087	0.419795
3-hydroxyoleate*	0.885374	0.672501	0.50873	0.230971	0.854037	0.149496	0.813358	0.00994175
dodecenedioate (C12:1-DC)*	0.894202	0.9381	0.555188	0.611317	0.543448	0.376049	0.70809	0.224539
hexadecenedioate (C16:1-DC)*	0.197068	0.975828	0.332164	0.0957827	0.471846	0.705278	0.773272	0.176202
octadecenedioate (C18:1-DC)	0.637618	0.339246	0.436585	0.543448	0.00562746	0.666618	0.0582075	0.00284756
octadecadienedioate (C18:2-DC)*	0.662194	0.360308	0.0379288	0.746754	0.109567	0.968207	0.360308	0.0315409
3-carboxy-4-methyl-5-pentyl-2-furanpropionate (3-CMPFP)**	0.799123	0.803314	0.803314	0.935623	0.793465	0.231692	0.994417	0.592423
3-hydroxystachydrine*	0.973146	0.79632	0.521619	0.994864	0.965179	0.946101	0.919071	0.629225
N-acetyl-2-aminooctanoate*	0.743447	0.970621	0.889634	0.0354282	0.730351	0.903934	0.151525	0.0885109
hydroxyasparagine**	0.648723	0.916821	0.719478	0.487418	0.959733	0.543448	0.969179	0.0697464
perfluorooctanoate (PFOA)	0.753525	0.754364	0.615819	0.965914	0.603442	0.317636	0.360308	0.00724292
3-hydroxybutyroylglycine**	0.935623	0.204444	0.606278	0.577216	0.2869	0.866393	0.990226	0.0119823
glyco-beta-muricholate**	0.82792	0.875958	0.60164	0.686268	0.857087	0.108826	0.85378	0.733878
N,N,N-trimethyl-alanylproline betaine (TMAP)	0.282691	0.97424	0.448242	0.543448	0.844273	0.618413	0.908561	0.231815
3-formylindole	0.603442	0.994864	0.887261	0.728809	0.801969	0.743409	0.238237	0.0483725
gamma-glutamylcitrulline*	0.990226	0.986919	0.885073	0.925874	0.661101	0.728809	0.784658	0.699135
glycine conjugate of C10H14O2 (1)*	0.951748	0.266345	0.766784	0.497437	0.130568	0.967697	0.85732	0.052864
glutamine conjugate of C7H12O2*	0.684951	0.71506	0.830724	0.391045	0.940271	0.103927	0.638647	0.570955
glutamine conjugate of C6H10O2 (1)*	0.606596	0.701986	0.934369	0.222799	0.883941	0.0854688	0.801623	0.597035
glutamine conjugate of C6H10O2 (2)*	0.630759	0.529574	0.719478	0.242585	0.961885	0.0417876	0.603065	0.57818
sphingomyelin (d17:1/14:0, d16:1/15:0)*	0.99614	0.995873	0.951584	0.859913	0.801969	0.0931676	0.627248	0.0828798
tetradecadienoate (14:2)*	0.325151	0.931949	0.968981	0.0786137	0.132544	0.062542	0.733902	0.000428955
N-carbamoylvaline	0.937059	0.990034	0.90466	0.994864	0.828459	0.975845	0.92129	0.105779
3-amino-2-piperidone	0.899126	0.512112	0.828754	0.89027	0.994864	0.953704	0.837113	0.0695001
N,N-dimethylalanine	0.427442	0.801623	0.805559	0.990226	0.928718	0.200424	0.253842	0.0203001
3-indoleglyoxylic acid	0.935623	0.728809	0.929228	0.927764	0.919071	0.143789	0.729536	0.103881
ethyl beta-glucopyranoside	0.98406	0.938106	0.363442	0.973146	0.687222	0.890259	0.934369	0.869137
ascorbic acid 3-sulfate*	0.890259	0.878263	0.171619	0.946015	0.587898	0.78443	0.949476	0.166056
6-bromotryptophan	0.985285	0.904117	0.584339	0.716591	0.763582	0.662194	0.941279	0.693153
delta-CEHC	0.881876	0.994417	0.9305	0.69029	0.95273	0.850923	0.992256	0.862617
N6,N6-dimethyllysine	0.483003	0.696081	0.374573	0.829299	0.390732	0.995497	0.350278	0.187986
1-carboxyethylphenylalanine	0.824951	0.892704	0.815706	0.584339	0.656195	0.0360139	0.975828	0.856175
1-carboxyethylvaline	0.994417	0.987366	0.902743	0.759865	0.869199	0.338164	0.670124	0.122646
1-carboxyethylleucine	0.952286	0.882426	0.651728	0.84939	0.979548	0.160805	0.819297	0.204748
dodecadienoate (12:2)*	0.40229	0.705278	0.902743	0.134477	0.29062	0.131786	0.710046	0.0212676
indoleacetoylcarnitine*	0.0659341	0.123016	0.574233	0.213912	0.976666	0.00377626	0.388372	0.0919634
N-acetyl-isoputreanine	0.994417	0.762315	0.143789	0.766255	0.853018	0.900595	0.648723	0.0420203
2-naphthol sulfate	0.543448	0.916788	0.656427	0.566823	0.908561	0.895944	0.973146	0.169437
4-ethylcatechol sulfate	0.000116591	0.010493	0.337419	0.0298224	0.994417	6.8227e-12	0.253442	0.000518848
11beta-hydroxyandrosterone glucuronide	0.845873	0.94263	0.82051	0.866887	0.955336	0.56065	0.407068	0.0926011
N2-acetyl,N6,N6-dimethyllysine	0.719549	0.955336	0.29897	0.71139	0.946218	0.866393	0.743447	0.9715
N2-acetyl,N6-methyllysine	0.878004	0.935623	0.507754	0.653599	0.973146	0.965179	0.556481	0.905565
deoxycholic acid glucuronide	0.278514	0.484468	0.889634	0.109814	0.565398	0.0134313	0.631338	0.0203196
4-allylcatechol sulfate	0.985285	0.140771	0.162618	0.782181	0.173787	0.336863	0.968207	0.273484
lithocholate sulfate (1)	8.00235e-09	7.27744e-06	0.309814	0.0809501	0.751855	9.65694e-12	0.983023	0.0026568
3-hydroxyhexanoylcarnitine (1)	0.820484	0.71506	0.803314	0.130568	0.719549	0.0549344	0.305359	0.442884
2-ketocaprylate	0.84939	0.959566	0.599492	0.062542	0.946101	0.855153	0.827762	0.193801
2,6-dihydroxybenzoic acid	0.550593	0.208308	0.696081	0.975828	0.618675	0.946101	0.436575	0.214851
2,3-dihydroxy-5-methylthio-4-pentenoate (DMTPA)*	0.949373	0.977802	0.529574	0.0725881	0.88609	0.376049	0.973146	0.867239
Fibrinopeptide A (2-15)**	0.832694	0.941279	0.926834	0.892272	0.341678	0.852468	0.972985	0.486467
Fibrinopeptide B (1-13)**	0.920289	0.828031	0.935623	0.733888	0.959566	0.624941	0.728809	0.474334
Fibrinopeptide B (1-12)**	0.959247	0.861169	0.719478	0.577216	0.979548	0.483863	0.959247	0.35802
Fibrinopeptide B (1-11)**	0.767331	0.946218	0.686268	0.985285	0.81643	0.895355	0.979449	0.821763
Fibrinopeptide B (1-9)**	0.955336	0.640817	0.639355	0.691308	0.957205	0.521619	0.31405	0.649638
hydroxypalmitoyl sphingomyelin (d18:1/16:0(OH))**	0.892704	0.898982	0.977802	0.905383	0.714215	0.446764	0.990226	0.864754
tetradecadienedioate (C14:2-DC)*	0.992906	0.866478	0.908755	0.973146	0.651353	0.612567	0.550593	0.582616
pregnenetriol sulfate*	0.929924	0.919071	0.981731	0.87455	0.705014	0.689189	0.634474	0.0558007
pregnenetriol disulfate*	0.828459	0.691308	0.803314	0.925874	0.831472	0.684191	0.801969	0.150737
eicosenedioate (C20:1-DC)*	0.582339	0.749941	0.235757	0.601923	0.88609	0.624941	0.777466	0.341318
hydroxy-N6,N6,N6-trimethyllysine*	0.0928709	0.846884	0.992906	0.777466	0.736064	0.118759	0.953172	0.00492182
succinoyltaurine	0.666921	0.669752	0.640817	0.580036	0.232496	0.753525	0.946101	0.0121177
3,5-dichloro-2,6-dihydroxybenzoic acid	0.213912	0.871651	0.935623	0.739701	0.885073	0.784658	0.887261	0.174829
metabolonic lactone sulfate	0.973146	0.900595	0.697613	0.917419	0.995271	0.719549	0.766981	0.281716
2-hydroxy-4-(methylthio)butanoic acid	0.97424	0.728809	0.994417	0.26567	0.613903	0.0413303	0.79632	0.0860416
branched chain 14:0 dicarboxylic acid**	0.0413303	0.0125455	0.0129817	0.0854688	0.613478	0.010611	0.793894	0.961619
pentose acid*	0.551419	0.955336	0.531514	0.777466	0.685981	0.231048	0.887891	0.1601
1-methyl-5-imidazolelactate	0.747709	0.798802	0.0555183	0.894638	0.992906	0.688545	0.925971	0.365975
(2 or 3)-decenoate (10:1n7 or n8)	0.819297	0.838248	0.978754	0.726452	0.268252	0.182981	0.484542	0.0397444
S-carboxyethylcysteine	0.934007	0.884575	0.943627	0.892272	0.946218	0.843438	0.803314	0.699071
branched-chain, straight-chain, or cyclopropyl 10:1 fatty acid (1)*	0.805559	0.959247	0.743409	0.171405	0.577438	0.63393	0.994864	0.0778016
3-bromo-5-chloro-2,6-dihydroxybenzoic acid*	0.128755	0.887891	0.979548	0.994417	0.81761	0.955336	0.905383	0.236877
branched-chain, straight-chain, or cyclopropyl 12:1 fatty acid*	0.648723	0.920289	0.994417	0.728809	0.195249	0.103927	0.713951	0.0304432
decadienedioic acid (C10:2-DC)**	0.985285	0.232496	0.899862	0.878489	0.803314	0.72991	0.920289	0.236488
deoxycholic acid 12-sulfate*	0.0360139	0.907159	0.582339	0.902743	0.202555	0.0379239	0.961885	0.00157836
cis-3,4-methyleneheptanoate	0.853107	0.352759	0.994864	0.0744252	0.980401	0.436575	0.959247	0.304582
N-acetyl-2-aminoadipate	0.691598	0.673172	0.984401	0.975828	0.905723	0.837113	0.916788	0.435713
4-chlorobenzoic acid	0.703727	0.964378	0.579579	0.777466	0.890259	0.79632	0.805559	0.377915
2,4-di-tert-butylphenol	0.81643	0.968981	0.792248	0.973146	0.965179	0.96156	0.953172	0.917239
3-hydroxyoctanoylcarnitine (1)	0.967697	0.994254	0.908561	0.837113	0.399793	0.69029	0.888268	0.523048
3-hydroxyoctanoylcarnitine (2)	0.934369	0.866478	0.894202	0.854394	0.436328	0.615819	0.857087	0.405069
cis-3,4-methyleneheptanoylglycine	0.920289	0.640817	0.985285	0.096259	0.624941	0.965179	0.711239	0.280775
bilirubin degradation product, C16H18N2O5 (1)**	0.752385	0.920289	0.867732	0.857087	0.934007	0.691364	0.980672	0.831843
bilirubin degradation product, C16H18N2O5 (2)**	0.918305	0.992906	0.828459	0.733888	0.917419	0.773021	0.975828	0.8949
bilirubin degradation product, C17H18N2O4 (1)**	0.861169	0.777466	0.994662	0.993014	0.773272	0.521619	0.900595	0.755416
bilirubin degradation product, C17H18N2O4 (2)**	0.852929	0.850215	0.973146	0.955336	0.854655	0.50873	0.965179	0.620827
bilirubin degradation product, C17H18N2O4 (3)**	0.854842	0.887891	0.990226	0.939711	0.878332	0.662194	0.96156	0.661641
bilirubin degradation product, C17H20N2O5 (1)**	0.941279	0.959566	0.719549	0.920289	0.892272	0.827762	0.992906	0.689402
bilirubin degradation product, C17H20N2O5 (2)**	0.946218	0.96083	0.742223	0.893125	0.934007	0.792248	0.994417	0.747852
tetrahydrocortisol glucuronide	0.880636	0.846413	0.72052	0.691111	0.980525	0.665244	0.934369	0.681785
bilirubin degradation product, C16H18N2O5 (3)**	0.935623	0.854655	0.858432	0.694412	0.946101	0.862836	0.878583	0.493513
bilirubin degradation product, C16H18N2O5 (4)**	0.918305	0.953172	0.88231	0.777466	0.973146	0.767932	0.953704	0.898465
N,N-dimethyl-pro-pro	0.278514	0.884926	0.917507	0.447682	0.994864	0.908755	0.981515	0.100239
oxindolylalanine	0.724683	0.91681	0.875601	0.920289	0.670124	0.481212	0.691204	0.194719
tetrahydrocortisone glucuronide (5)	0.920289	0.803314	0.763922	0.706506	0.773272	0.803314	0.893887	0.809618
perfluorohexanesulfonate (PFHxS)	0.93751	0.890259	0.955336	0.719549	0.761458	0.402862	0.0684258	0.00810106

## Sheet: ESM Table 7
ESM Table 7. Associations of 35 selected serum metabolites with incident type 2 diabetes. These 35 serum metabolites were selected based on their correlations with at least one of the seven GDM-related microbial species (see ESM Table 5, FDR-q<0.1) and their associations with a history of GDM (p<0.05). Partial Spearman correlations were used to examine the correlations between GDM-related gut mic…
Metabolites	HMDB	Metabolomics Standard Initiative	Super pathway	Sub pathway	GDM history and metabolite				GDM-related gut microbiome score and metabolite	Direction	Metabolite and incident T2D
					beta	l95ci	u95ci	p-value	Spearman correlation		HR	l95ci	u95ci	p-value
(R)-3-hydroxybutyrylcarnitine	HMDB0013127	Level 1	Lipid	Fatty Acid Metabolism (Acyl Carnitine, Hydroxy)	0.129207	0.00539232	0.253022	0.0409078	-0.0252547	non consistent	1.02497	0.919317	1.14278	0.656702
(S)-3-hydroxybutyrylcarnitine	HMDB0013127	Level 1	Lipid	Fatty Acid Metabolism (Acyl Carnitine, Hydroxy)	0.145292	0.021066	0.269518	0.0219542	-0.0306644	non consistent	1.02563	0.917551	1.14644	0.655993
1-(1-enyl-palmitoyl)-2-oleoyl-GPC (P-16:0/18:1)*	HMDB0007996	Level 2	Lipid	Plasmalogen	-0.186873	-0.317752	-0.0559937	0.00516671	0.0453952	non consistent	0.668172	0.601435	0.742315	1.02666e-12
1-carboxyethylphenylalanine	NA	Level 1	Amino Acid	Phenylalanine Metabolism	0.356888	0.232588	0.481187	1.99968e-08	-0.00925495	non consistent	1.82382	1.60558	2.07172	4.07887e-18
2-hydroxybutyrate/2-hydroxyisobutyrate	HMDB0000729,HMDB00008	Level 1	Amino Acid	Glutathione Metabolism	0.226603	0.1043	0.348906	0.000286574	-0.0772246	non consistent	1.29888	1.15198	1.46452	2.68191e-05
3-methyl-2-oxobutyrate	HMDB0000019	Level 1	Amino Acid	Leucine, Isoleucine and Valine Metabolism	0.323043	0.195604	0.450483	7.13715e-07	-0.0561868	non consistent	1.3474	1.20638	1.50491	2.50151e-07
5-dodecenoate (12:1n7)	HMDB0000529	Level 1	Lipid	Medium Chain Fatty Acid	-0.177956	-0.297382	-0.0585304	0.00352017	-0.147877	consistent	0.84446	0.755175	0.944302	0.00327324
5-methylthioadenosine (MTA)	HMDB0001173	Level 1	Amino Acid	Polyamine Metabolism	0.148135	0.0257246	0.270546	0.017761	0.0208457	consistent	1.30032	1.15182	1.46797	2.90595e-05
9,10-DiHOME	HMDB0004704	Level 1	Lipid	Fatty Acid, Dihydroxy	-0.164954	-0.285081	-0.0448261	0.00715581	-0.111927	consistent	1.0098	0.90025	1.13269	0.867756
aconitate [cis or trans]	HMDB0000958,HMDB000072	Level 1	Energy	TCA Cycle	0.137999	0.0199338	0.256064	0.0220382	0.0113318	consistent	1.06348	0.943679	1.19849	0.313194
adrenate (22:4n6)	HMDB0002226	Level 1	Lipid	Long Chain Polyunsaturated Fatty Acid (n3 and n6)	0.155988	0.0306124	0.281363	0.0148042	-0.0597411	non consistent	1.0323	0.928917	1.14718	0.55494
alpha-ketoglutarate	HMDB0000208	Level 1	Energy	TCA Cycle	0.182036	0.0590337	0.305037	0.003751	-0.116774	non consistent	1.31681	1.17399	1.477	4.03049e-06
deoxycholic acid 12-sulfate*	NA	Level 2	Lipid	Secondary Bile Acid Metabolism	0.153179	0.0272583	0.2791	0.0171752	0.160312	consistent	1.1973	1.07116	1.33829	0.0016612
fumarate	HMDB0000134	Level 1	Energy	TCA Cycle	0.19944	0.0744643	0.324415	0.00177819	-0.100802	non consistent	1.21829	1.08837	1.36372	0.000670138
gamma-glutamylglycine	HMDB0011667	Level 1	Peptide	Gamma-glutamyl Amino Acid	-0.265712	-0.40225	-0.129175	0.000139356	0.112217	non consistent	0.766407	0.690859	0.850215	8.88556e-07
gamma-tocopherol/beta-tocopherol	HMDB0006335,HMDB0001492	Level 1	Cofactors and Vitamins	Tocopherol Metabolism	0.173121	0.044631	0.301611	0.00831453	-0.0582981	non consistent	1.18071	1.05912	1.31627	0.00293542
glycine	HMDB0000123	Level 1	Amino Acid	Glycine, Serine and Threonine Metabolism	-0.209089	-0.34892	-0.0692581	0.00340704	0.113028	non consistent	0.754272	0.684427	0.831245	3.36023e-08
isobutyrylcarnitine (C4)	HMDB0000736	Level 1	Amino Acid	Leucine, Isoleucine and Valine Metabolism	0.136007	0.0102935	0.261721	0.0340483	0.162327	consistent	1.05264	0.946387	1.17083	0.345098
isobutyrylglycine	HMDB0000730	Level 1	Amino Acid	Leucine, Isoleucine and Valine Metabolism	0.14198	0.0172919	0.266669	0.0257021	0.109794	consistent	0.923735	0.829436	1.02875	0.149271
lactate	HMDB0000190	Level 1	Carbohydrate	Glycolysis, Gluconeogenesis, and Pyruvate Metabolism	0.245857	0.123064	0.368649	8.89536e-05	0.00729402	consistent	1.31236	1.17629	1.46417	1.90185e-06
malate	HMDB0031518,HMDB0000156,HMDB0000744	Level 1	Energy	TCA Cycle	0.132129	0.0035207	0.260737	0.0441363	-0.0756924	non consistent	1.16474	1.0493	1.29287	0.00438352
N2,N2-dimethylguanosine	HMDB0004824	Level 1	Nucleotide	Purine Metabolism, Guanine containing	0.188241	0.0681502	0.308332	0.0021437	-0.00326763	non consistent	1.2223	1.0639	1.40428	0.00495209
oxalate (ethanedioate)	HMDB0002329	Level 1	Cofactors and Vitamins	Ascorbate and Aldarate Metabolism	-0.19356	-0.321178	-0.0659421	0.00297519	-0.0866209	consistent	0.857139	0.769787	0.954403	0.00515761
perfluorohexanesulfonate (PFHxS)	HMDB0094700	Level 1	Xenobiotics	Chemical	-0.0980506	-0.189335	-0.00676575	0.0353522	0.134594	non consistent	0.962177	0.829374	1.11625	0.611105
perfluorooctanesulfonate (PFOS)	HMDB0059586	Level 1	Xenobiotics	Chemical	-0.133059	-0.239041	-0.0270773	0.0139212	0.124134	non consistent	0.986846	0.868727	1.12103	0.838702
phenylacetylcarnitine	NA	Level 1	Peptide	Acetylated Peptides	0.143438	0.0145644	0.272311	0.0292247	0.161484	consistent	1.11072	1.00127	1.23214	0.0478724
phenylacetylglutamine	HMDB0006344	Level 1	Peptide	Acetylated Peptides	0.130221	0.00758472	0.252857	0.0374997	0.215812	consistent	0.992137	0.886305	1.11061	0.890914
pipecolate	HMDB0000070	Level 1	Amino Acid	Lysine Metabolism	0.130262	0.00374718	0.256778	0.0436762	-0.0805892	non consistent	1.03865	0.934591	1.15429	0.481729
pro-hydroxy-pro	HMDB0006695	Level 1	Amino Acid	Urea cycle; Arginine and Proline Metabolism	-0.221251	-0.34756	-0.0949418	0.000604592	0.0671093	non consistent	0.976306	0.87078	1.09462	0.681318
propionylglycine	HMDB0000783	Level 1	Lipid	Fatty Acid Metabolism (also BCAA Metabolism)	-0.157028	-0.284437	-0.0296185	0.0157681	0.0713422	non consistent	0.816377	0.733916	0.908103	0.000226169
pyruvate	HMDB0000243	Level 1	Carbohydrate	Glycolysis, Gluconeogenesis, and Pyruvate Metabolism	0.255405	0.132132	0.378678	5.01629e-05	-0.00590062	non consistent	1.34295	1.20457	1.49723	2.21508e-07
sphingomyelin (d18:0/18:0, d19:0/17:0)*	HMDB0012087	Level 2	Lipid	Dihydrosphingomyelins	0.142899	0.0192381	0.26656	0.0235898	0.061738	consistent	1.45392	1.29477	1.63264	8.76662e-10
sphingomyelin (d18:0/20:0, d16:0/22:0)*	HMDB0012090	Level 2	Lipid	Dihydrosphingomyelins	0.156811	0.0334911	0.28013	0.0127465	0.0731029	consistent	1.43671	1.28699	1.60385	4.88829e-10
tartronate (hydroxymalonate)	HMDB0035227	Level 1	Xenobiotics	Food Component/Plant	-0.12982	-0.258058	-0.00158119	0.0473297	-0.0807702	consistent	0.929717	0.83656	1.03325	0.17669
tetradecadienoate (14:2)*	HMDB0000560	Level 2	Lipid	Long Chain Polyunsaturated Fatty Acid (n3 and n6)	-0.140056	-0.264589	-0.0155228	0.0275794	-0.178383	consistent	0.863498	0.777293	0.959265	0.00663048

## Sheet: ESM Table 8
ESM Table 8. Mediating role of 9 selected microbiome-related metabolites in the association between history of GDM and incident tupe 2 diabetes. These 9 metabolites were selected because they were associated with both GDM history and incident T2D. Mediation analyses were conducted using inverse-normal transformed metabolite level as potential mediator. pACME indicates the p-value for indirect eff…
Metabolite	pACME	Prop.med
Sphingomyelin (d18:0/18:0, d19:0/17:0)*	0.06	11.0644
Sphingomyelin (d18:0/20:0, d16:0/22:0)*	0.02	12.7928
Lactate	0.38	2.71193
5-Methylthioadenosine (MTA)	0.12	5.27064
Deoxycholic acid 12-sulfate*	0.86	-0.349355
Phenylacetylcarnitine	0.62	0.561538
Tetradecadienoate (14:2)*	0.1	3.31545
5-Dodecenoate (12:1n7)	0.04	3.58561
Oxalate (ethanedioate)	0.84	0.653039

## Sheet: ESM Table 9
ESM Table 9. Association between history of GDM and identified microbial features and metabolite features, stratified by Hispanic/Latino background. Associations of GDM history with microbial features were examined using multivariable linear regression models, adjusting for age, field center, Hispanic/Latino background, educational attainment, income level, U.S. nativity, antibiotics use, and pro…
	N	Hispanic/Latino background	β (95% CI)	p-value	p-interaction
Microbial features
Acetobacter sp. 46_36					0.546
	176	Dominican	0.34 (-0.15, 0.84)	0.176
	246	Central or South American	0.44 (0.02, 0.85)	0.039
	174	Cuban	-0.08 (-0.75, 0.59)	0.815
	674	Mexican	0.40 (0.17, 0.63)	0.001
	243	Puerto Rican	0.12 (-0.31, 0.56)	0.579
	39	Mixed/missing	0.03 (-2.12, 2.18)	0.979
Clostridium sp. CAG:299					0.035
	176	Dominican	0.00 (-0.43, 0.43)	0.992
	246	Central or South American	0.33 (-0.08, 0.75)	0.115
	174	Cuban	0.77 (0.08, 1.45)	0.031
	674	Mexican	0.18 (-0.04, 0.40)	0.118
	243	Puerto Rican	0.26 (-0.21, 0.72)	0.286
	39	Mixed/missing	-1.41 (-3.47, 0.65)	0.193
Clostridium sp. CAG:307_30_263					0.622
	176	Dominican	-0.02 (-0.57, 0.53)	0.949
	246	Central or South American	-0.43 (-0.81, -0.04)	0.03
	174	Cuban	-0.34 (-1.00, 0.32)	0.317
	674	Mexican	-0.17 (-0.38, 0.05)	0.125
	243	Puerto Rican	0.10 (-0.37, 0.58)	0.667
	39	Mixed/missing	-1.74 (-3.37, -0.11)	0.047
Dialister sp. CAG:588					0.636
	176	Dominican	-0.37 (-0.91, 0.17)	0.186
	246	Central or South American	-0.39 (-0.81, 0.03)	0.072
	174	Cuban	-0.69 (-1.29, -0.08)	0.028
	674	Mexican	-0.39 (-0.62, -0.16)	0.001
	243	Puerto Rican	-0.01 (-0.45, 0.42)	0.962
	39	Mixed/missing	-0.44 (-2.23, 1.34)	0.632
Haemophilus parainfluenzae					0.946
	176	Dominican	-0.17 (-0.64, 0.30)	0.475
	246	Central or South American	-0.22 (-0.69, 0.24)	0.351
	174	Cuban	0.12 (-0.55, 0.78)	0.729
	674	Mexican	-0.25 (-0.47, -0.04)	0.022
	243	Puerto Rican	-0.33 (-0.76, 0.10)	0.132
	39	Mixed/missing	0.98 (-0.72, 2.69)	0.269
Oxalobacter formigenes					0.951
	176	Dominican	0.44 (-0.06, 0.95)	0.089
	246	Central or South American	0.17 (-0.20, 0.55)	0.369
	174	Cuban	0.12 (-0.44, 0.68)	0.684
	674	Mexican	0.20 (-0.04, 0.43)	0.104
	243	Puerto Rican	0.41 (-0.04, 0.86)	0.073
	39	Mixed/missing	0.08 (-2.13, 2.29)	0.946
Parabacteroides merdae CAG:48					0.975
	176	Dominican	0.10 (-0.34, 0.55)	0.643
	246	Central or South American	0.35 (-0.12, 0.83)	0.148
	174	Cuban	0.45 (-0.25, 1.16)	0.21
	674	Mexican	0.18 (-0.03, 0.40)	0.091
	243	Puerto Rican	0.32 (-0.16, 0.79)	0.194
	39	Mixed/missing	1.06 (-1.32, 3.43)	0.391
Gut microbiome score					0.812
	176	Dominican	0.49 (0.01, 0.97)	0.046
	246	Central or South American	0.79 (0.36, 1.23)	<0.001
	174	Cuban	0.73 (0.07, 1.40)	0.032
	674	Mexican	0.60 (0.39, 0.81)	<0.001
	243	Puerto Rican	0.46 (0.01, 0.90)	0.046
	39	Mixed/missing	0.32 (-1.73, 2.37)	0.761
Serum metabolite features
Sphingomyelin (d18:0/18:0, d19:0/17:0)*					0.973
	376	Dominican	0.25 (-0.07, 0.56)	0.124
	532	Central or South American	0.18 (-0.19, 0.56)	0.342
	480	Cuban	0.11 (-0.25, 0.48)	0.548
	1048	Mexican	0.15 (-0.04, 0.33)	0.126
	461	Puerto Rican	0.08 (-0.23, 0.39)	0.612
	71	Mixed/missing	0.11 (-0.81, 1.04)	0.811
Sphingomyelin (d18:0/20:0, d16:0/22:0)*					0.966
	376	Dominican	0.20 (-0.12, 0.53)	0.219
	532	Central or South American	0.29 (-0.09, 0.66)	0.133
	480	Cuban	0.09 (-0.29, 0.47)	0.639
	1048	Mexican	0.11 (-0.08, 0.29)	0.265
	461	Puerto Rican	0.19 (-0.11, 0.49)	0.215
	71	Mixed/missing	0.37 (-0.53, 1.27)	0.426
Lactate					0.874
	376	Dominican	0.15 (-0.14, 0.44)	0.305
	532	Central or South American	0.39 (0.01, 0.78)	0.045
	480	Cuban	0.15 (-0.28, 0.57)	0.502
	1048	Mexican	0.24 (0.05, 0.42)	0.013
	461	Puerto Rican	0.31 (0.04, 0.58)	0.026
	71	Mixed/missing	0.35 (-0.66, 1.36)	0.499
5-Methylthioadenosine (MTA)					0.303
	376	Dominican	0.26 (-0.04, 0.56)	0.088
	532	Central or South American	0.43 (0.06, 0.81)	0.024
	480	Cuban	0.19 (-0.18, 0.55)	0.321
	1048	Mexican	-0.01 (-0.19, 0.18)	0.942
	461	Puerto Rican	0.15 (-0.16, 0.46)	0.348
	71	Mixed/missing	0.07 (-0.85, 1.00)	0.875
Deoxycholic acid 12-sulfate*					0.593
	376	Dominican	0.18 (-0.14, 0.51)	0.269
	532	Central or South American	0.06 (-0.31, 0.43)	0.748
	480	Cuban	0.35 (-0.04, 0.73)	0.078
	1048	Mexican	0.18 (-0.01, 0.38)	0.06
	461	Puerto Rican	0.08 (-0.24, 0.40)	0.631
	71	Mixed/missing	-0.77 (-1.77, 0.23)	0.138
Tetradecadienoate (14:2)*					0.103
	376	Dominican	-0.39 (-0.70, -0.08)	0.013
	532	Central or South American	0.39 (0.01, 0.78)	0.047
	480	Cuban	-0.22 (-0.62, 0.19)	0.294
	1048	Mexican	-0.15 (-0.34, 0.04)	0.124
	461	Puerto Rican	-0.03 (-0.31, 0.25)	0.827
	71	Mixed/missing	-0.66 (-1.64, 0.32)	0.19
5-Dodecenoate (12:1n7)					0.115
	376	Dominican	-0.42 (-0.73, -0.11)	0.008
	532	Central or South American	0.20 (-0.17, 0.57)	0.295
	480	Cuban	-0.13 (-0.50, 0.25)	0.511
	1048	Mexican	-0.17 (-0.35, 0.01)	0.062
	461	Puerto Rican	-0.07 (-0.35, 0.21)	0.632
	71	Mixed/missing	-1.01 (-1.89, -0.13)	0.029
Oxalate (ethanedioate)					0.41
	376	Dominican	0.02 (-0.28, 0.32)	0.908
	532	Central or South American	-0.42 (-0.80, -0.05)	0.028
	480	Cuban	-0.34 (-0.78, 0.10)	0.136
	1048	Mexican	-0.13 (-0.32, 0.06)	0.177
	461	Puerto Rican	-0.23 (-0.55, 0.08)	0.15
	71	Mixed/missing	-0.54 (-1.37, 0.29)	0.206
Phenylacetylcarnitine					0.485
	376	Dominican	0.20 (-0.14, 0.54)	0.245
	532	Central or South American	-0.18 (-0.57, 0.22)	0.387
	480	Cuban	0.35 (-0.04, 0.73)	0.078
	1048	Mexican	0.23 (0.02, 0.43)	0.028
	461	Puerto Rican	-0.02 (-0.31, 0.28)	0.919
	71	Mixed/missing	0.24 (-0.74, 1.22)	0.633
Metabolite score					0.815
	376	Dominican	2.04 (0.79, 3.29)	0.001
	532	Central or South American	1.01 (-0.50, 2.52)	0.189
	480	Cuban	1.91 (0.30, 3.51)	0.02
	1048	Mexican	1.34 (0.61, 2.08)	<0.001
	461	Puerto Rican	1.13 (-0.06, 2.31)	0.062

## Sheet: ESM Table 10
ESM Table 10. Association between history of GDM and identified microbial features and metabolite features, stratified by BMI categories. BMI was categorized as normal weight (18.5-24.9 kg/m²), overweight (25.0-29.9 kg/m²), and obesity (≥30.0 kg/m²). Participants with underweight (BMI<18.5 kg/m²) were excluded (n=6 for microbiome analyses; n=11 for metabolomics analyses, respectively). Associatio…
	N	Hispanic/Latino background	β (95% CI)	p-value	p-interaction
Microbial features
Acetobacter sp. 46_36					0.312
	235	Normal weight	0.29 (-0.15, 0.74)	0.195
	727	Overweight	0.42 (0.14, 0.70)	0.004
	557	Obesity	0.23 (0.01, 0.46)	0.045
Clostridium sp. CAG:299					0.424
	235	Normal weight	0.40 (0.00, 0.81)	0.052
	727	Overweight	0.25 (-0.01, 0.51)	0.06
	557	Obesity	0.12 (-0.13, 0.36)	0.345
Clostridium sp. CAG:307_30_263					0.355
	235	Normal weight	0.02 (-0.43, 0.46)	0.942
	727	Overweight	-0.22 (-0.50, 0.06)	0.127
	557	Obesity	-0.20 (-0.42, 0.02)	0.081
Dialister sp. CAG:588					0.596
	235	Normal weight	-0.04 (-0.46, 0.37)	0.842
	727	Overweight	-0.44 (-0.72, -0.16)	0.002
	557	Obesity	-0.36 (-0.59, -0.13)	0.003
Haemophilus parainfluenzae					0.601
	235	Normal weight	-0.31 (-0.68, 0.06)	0.102
	727	Overweight	0.02 (-0.26, 0.30)	0.886
	557	Obesity	-0.33 (-0.56, -0.09)	0.006
Oxalobacter formigenes					0.104
	235	Normal weight	0.71 (0.24, 1.18)	0.003
	727	Overweight	0.13 (-0.15, 0.41)	0.36
	557	Obesity	0.21 (0.00, 0.42)	0.053
Parabacteroides merdae CAG:48					0.563
	235	Normal weight	0.22 (-0.18, 0.63)	0.283
	727	Overweight	0.38 (0.10, 0.66)	0.008
	557	Obesity	0.15 (-0.08, 0.38)	0.202
Gut microbiome score					0.482
	235	Normal weight	0.67 (0.23, 1.10)	0.003
	727	Overweight	0.62 (0.34, 0.89)	<0.001
	557	Obesity	0.54 (0.32, 0.76)	<0.001
Serum metabolite features
Sphingomyelin (d18:0/18:0, d19:0/17:0)*					0.672
	514	Normal weight	0.21 (-0.11, 0.53)	0.193
	1393	Overweight	0.09 (-0.15, 0.32)	0.471
	1050	Obesity	-0.01 (-0.17, 0.15)	0.887
Sphingomyelin (d18:0/20:0, d16:0/22:0)*					0.584
	514	Normal weight	0.26 (-0.06, 0.58)	0.115
	1393	Overweight	0.11 (-0.13, 0.35)	0.377
	1050	Obesity	0.04 (-0.12, 0.20)	0.627
Lactate					0.267
	514	Normal weight	0.06 (-0.31, 0.43)	0.743
	1393	Overweight	0.09 (-0.15, 0.33)	0.456
	1050	Obesity	0.32 (0.16, 0.47)	<0.001
5-Methylthioadenosine (MTA)					0.79
	514	Normal weight	0.10 (-0.23, 0.42)	0.55
	1393	Overweight	0.05 (-0.18, 0.27)	0.693
	1050	Obesity	0.09 (-0.06, 0.25)	0.246
Deoxycholic acid 12-sulfate*					0.911
	514	Normal weight	0.16 (-0.17, 0.50)	0.34
	1393	Overweight	0.12 (-0.13, 0.36)	0.36
	1050	Obesity	0.14 (-0.03, 0.31)	0.102
Tetradecadienoate (14:2)*					0.623
	514	Normal weight	-0.08 (-0.44, 0.29)	0.675
	1393	Overweight	-0.11 (-0.36, 0.13)	0.36
	1050	Obesity	-0.15 (-0.30, 0.01)	0.072
5-Dodecenoate (12:1n7)					0.432
	514	Normal weight	-0.14 (-0.49, 0.21)	0.428
	1393	Overweight	-0.27 (-0.51, -0.03)	0.025
	1050	Obesity	-0.17 (-0.33, -0.02)	0.025
Oxalate (ethanedioate)					0.928
	514	Normal weight	-0.09 (-0.46, 0.27)	0.618
	1393	Overweight	-0.18 (-0.43, 0.07)	0.152
	1050	Obesity	-0.18 (-0.34, -0.02)	0.032
Phenylacetylcarnitine					0.136
	514	Normal weight	0.05 (-0.32, 0.41)	0.806
	1393	Overweight	0.41 (0.16, 0.66)	0.001
	1050	Obesity	0.08 (-0.09, 0.25)	0.339
Metabolite score					0.911
	514	Normal weight	1.15 (-0.17, 2.47)	0.087
	1393	Overweight	1.42 (0.50, 2.35)	0.003
	1050	Obesity	1.16 (0.53, 1.78)	<0.001

[truncated: 2 more sheets: ESM Table 11, ESM Table 12]
